# Supplementary material for: Randomized resonant metamaterials for single-sensor identification of elastic vibrations
Source: Nat Commun. 2020 May 11;11:2353. doi: 10.1038/s41467-020-15950-1 (PMC7214442; doi:10.1038/s41467-020-15950-1)
Supplement: Supplementary file 6 — Source Data [file 41467_2020_15950_MOESM6_ESM.xlsx]

## Sheet: CouplingMatrix-CouplingNetwork
The coupling matrix of the coupling network

## Sheet: CouplingMatrix-CouplingSystem
The coupling matrix of the entire coupling system
3	-1	-1	0	-1	0	0	0	0	0	0	0	0	0	0	0	0	0	0	0	0	0	0	0	0	0	0	0	0	0	0	0	0	0	0	0	0	0	0	0	0	0	0	0	0	0	0	0	0	0
-1	4	0	-1	-1	0	-1	0	0	0	0	0	0	0	0	0	0	0	0	0	0	0	0	0	0	0	0	0	0	0	0	0	0	0	0	0	0	0	0	0	0	0	0	0	0	0	0	0	0	0
-1	0	4	0	-1	-1	0	-1	0	0	0	0	0	0	0	0	0	0	0	0	0	0	0	0	0	0	0	0	0	0	0	0	0	0	0	0	0	0	0	0	0	0	0	0	0	0	0	0	0	0
0	-1	0	3	0	0	-1	0	-1	0	0	0	0	0	0	0	0	0	0	0	0	0	0	0	0	0	0	0	0	0	0	0	0	0	0	0	0	0	0	0	0	0	0	0	0	0	0	0	0	0
-1	-1	-1	0	6	0	-1	-1	0	-1	0	0	0	0	0	0	0	0	0	0	0	0	0	0	0	0	0	0	0	0	0	0	0	0	0	0	0	0	0	0	0	0	0	0	0	0	0	0	0	0
0	0	-1	0	0	3	0	-1	0	0	-1	0	0	0	0	0	0	0	0	0	0	0	0	0	0	0	0	0	0	0	0	0	0	0	0	0	0	0	0	0	0	0	0	0	0	0	0	0	0	0
0	-1	0	-1	-1	0	6	0	-1	-1	0	-1	0	0	0	0	0	0	0	0	0	0	0	0	0	0	0	0	0	0	0	0	0	0	0	0	0	0	0	0	0	0	0	0	0	0	0	0	0	0
0	0	-1	0	-1	-1	0	6	0	-1	-1	0	-1	0	0	0	0	0	0	0	0	0	0	0	0	0	0	0	0	0	0	0	0	0	0	0	0	0	0	0	0	0	0	0	0	0	0	0	0	0
0	0	0	-1	0	0	-1	0	4	0	0	-1	0	-1	0	0	0	0	0	0	0	0	0	0	0	0	0	0	0	0	0	0	0	0	0	0	0	0	0	0	0	0	0	0	0	0	0	0	0	0
0	0	0	0	-1	0	-1	-1	0	6	0	-1	-1	0	-1	0	0	0	0	0	0	0	0	0	0	0	0	0	0	0	0	0	0	0	0	0	0	0	0	0	0	0	0	0	0	0	0	0	0	0
0	0	0	0	0	-1	0	-1	0	0	5	0	-1	0	0	-1	0	0	0	0	0	0	0	0	0	0	0	-1	0	0	0	0	0	0	0	0	0	0	0	0	0	0	0	0	0	0	0	0	0	0
0	0	0	0	0	0	-1	0	-1	-1	0	6	0	-1	-1	0	-1	0	0	0	0	0	0	0	0	0	0	0	0	0	0	0	0	0	0	0	0	0	0	0	0	0	0	0	0	0	0	0	0	0
0	0	0	0	0	0	0	-1	0	-1	-1	0	6	0	-1	-1	0	-1	0	0	0	0	0	0	0	0	0	0	0	0	0	0	0	0	0	0	0	0	0	0	0	0	0	0	0	0	0	0	0	0
0	0	0	0	0	0	0	0	-1	0	0	-1	0	3	0	0	-1	0	0	0	0	0	0	0	0	0	0	0	0	0	0	0	0	0	0	0	0	0	0	0	0	0	0	0	0	0	0	0	0	0
0	0	0	0	0	0	0	0	0	-1	0	-1	-1	0	6	0	-1	-1	-1	0	0	0	0	0	0	0	0	0	0	0	0	0	0	0	0	0	0	0	0	0	0	0	0	0	0	0	0	0	0	0
0	0	0	0	0	0	0	0	0	0	-1	0	-1	0	0	3	0	-1	0	0	0	0	0	0	0	0	0	0	0	0	0	0	0	0	0	0	0	0	0	0	0	0	0	0	0	0	0	0	0	0
0	0	0	0	0	0	0	0	0	0	0	-1	0	-1	-1	0	5	0	-1	0	0	0	0	0	0	0	0	0	0	0	0	0	0	0	0	0	0	0	0	0	0	0	0	0	0	0	0	0	0	0
0	0	0	0	0	0	0	0	0	0	0	0	-1	0	-1	-1	0	5	-1	0	0	0	0	0	0	0	0	0	0	0	0	0	0	0	0	0	0	0	0	0	0	0	0	0	0	0	0	0	0	0
0	0	0	0	0	0	0	0	0	0	0	0	0	0	-1	0	-1	-1	3	0	0	0	0	0	0	0	0	0	0	0	0	0	0	0	0	0	0	0	0	0	0	0	0	0	0	0	0	0	0	0
0	0	0	0	0	0	0	0	0	0	0	0	0	0	0	0	0	0	0	3	-1	-1	0	-1	0	0	0	0	0	0	0	0	0	0	0	0	0	0	0	0	0	0	0	0	0	0	0	0	0	0
0	0	0	0	0	0	0	0	0	0	0	0	0	0	0	0	0	0	0	-1	4	0	-1	-1	0	-1	0	0	0	0	0	0	0	0	0	0	0	0	0	0	0	0	0	0	0	0	0	0	0	0
0	0	0	0	0	0	0	0	0	0	0	0	0	0	0	0	0	0	0	-1	0	4	0	-1	-1	0	-1	0	0	0	0	0	0	0	0	0	0	0	0	0	0	0	0	0	0	0	0	0	0	0
0	0	0	0	0	0	0	0	0	0	0	0	0	0	0	0	0	0	0	0	-1	0	3	0	0	-1	0	-1	0	0	0	0	0	0	0	0	0	0	0	0	0	0	0	0	0	0	0	0	0	0
0	0	0	0	0	0	0	0	0	0	0	0	0	0	0	0	0	0	0	-1	-1	-1	0	6	0	-1	-1	0	-1	0	0	0	0	0	0	0	0	0	0	0	0	0	0	0	0	0	0	0	0	0
0	0	0	0	0	0	0	0	0	0	0	0	0	0	0	0	0	0	0	0	0	-1	0	0	3	0	-1	0	0	-1	0	0	0	0	0	0	0	0	0	0	0	0	0	0	0	0	0	0	0	0
0	0	0	0	0	0	0	0	0	0	0	0	0	0	0	0	0	0	0	0	-1	0	-1	-1	0	6	0	-1	-1	0	-1	0	0	0	0	0	0	0	0	0	0	0	0	0	0	0	0	0	0	0
0	0	0	0	0	0	0	0	0	0	0	0	0	0	0	0	0	0	0	0	0	-1	0	-1	-1	0	6	0	-1	-1	0	-1	0	0	0	0	0	0	0	0	0	0	0	0	0	0	0	0	0	0
0	0	0	0	0	0	0	0	0	0	-1	0	0	0	0	0	0	0	0	0	0	0	-1	0	0	-1	0	5	0	0	-1	0	-1	0	0	0	0	0	0	0	0	0	0	0	0	0	0	0	0	0
0	0	0	0	0	0	0	0	0	0	0	0	0	0	0	0	0	0	0	0	0	0	0	-1	0	-1	-1	0	6	0	-1	-1	0	-1	0	0	0	0	0	0	0	0	0	0	0	0	0	0	0	0
0	0	0	0	0	0	0	0	0	0	0	0	0	0	0	0	0	0	0	0	0	0	0	0	-1	0	-1	0	0	4	0	-1	0	0	-1	0	0	0	0	0	0	0	0	0	0	0	0	0	0	0
0	0	0	0	0	0	0	0	0	0	0	0	0	0	0	0	0	0	0	0	0	0	0	0	0	-1	0	-1	-1	0	6	0	-1	-1	0	-1	0	0	0	0	0	0	0	0	0	0	0	0	0	0
0	0	0	0	0	0	0	0	0	0	0	0	0	0	0	0	0	0	0	0	0	0	0	0	0	0	-1	0	-1	-1	0	6	0	-1	-1	0	-1	0	0	0	0	0	0	0	0	0	0	0	0	0
0	0	0	0	0	0	0	0	0	0	0	0	0	0	0	0	0	0	0	0	0	0	0	0	0	0	0	-1	0	0	-1	0	3	0	0	-1	0	0	0	0	0	0	0	0	0	0	0	0	0	0
0	0	0	0	0	0	0	0	0	0	0	0	0	0	0	0	0	0	0	0	0	0	0	0	0	0	0	0	-1	0	-1	-1	0	6	0	-1	-1	-1	0	0	0	0	0	0	0	0	0	0	0	0
0	0	0	0	0	0	0	0	0	0	0	0	0	0	0	0	0	0	0	0	0	0	0	0	0	0	0	0	0	-1	0	-1	0	0	3	0	-1	0	0	0	0	0	0	0	0	0	0	0	0	0
0	0	0	0	0	0	0	0	0	0	0	0	0	0	0	0	0	0	0	0	0	0	0	0	0	0	0	0	0	0	-1	0	-1	-1	0	5	0	-1	0	0	0	0	0	0	0	0	0	0	0	0
0	0	0	0	0	0	0	0	0	0	0	0	0	0	0	0	0	0	0	0	0	0	0	0	0	0	0	0	0	0	0	-1	0	-1	-1	0	5	-1	0	-1	0	0	0	0	0	0	0	0	0	0
0	0	0	0	0	0	0	0	0	0	0	0	0	0	0	0	0	0	0	0	0	0	0	0	0	0	0	0	0	0	0	0	0	-1	0	-1	-1	3	0	0	0	0	0	0	0	0	0	0	0	0
0	0	0	0	0	0	0	0	0	0	0	0	0	0	0	0	0	0	0	0	0	0	0	0	0	0	0	0	0	0	0	0	0	0	0	0	0	0	3	-1	-1	0	-1	0	0	0	0	0	0	0
0	0	0	0	0	0	0	0	0	0	0	0	0	0	0	0	0	0	0	0	0	0	0	0	0	0	0	0	0	0	0	0	0	0	0	0	-1	0	-1	5	0	-1	-1	0	-1	0	0	0	0	0
0	0	0	0	0	0	0	0	0	0	0	0	0	0	0	0	0	0	0	0	0	0	0	0	0	0	0	0	0	0	0	0	0	0	0	0	0	0	-1	0	4	0	-1	-1	0	-1	0	0	0	0
0	0	0	0	0	0	0	0	0	0	0	0	0	0	0	0	0	0	0	0	0	0	0	0	0	0	0	0	0	0	0	0	0	0	0	0	0	0	0	-1	0	3	0	0	-1	0	-1	0	0	0
0	0	0	0	0	0	0	0	0	0	0	0	0	0	0	0	0	0	0	0	0	0	0	0	0	0	0	0	0	0	0	0	0	0	0	0	0	0	-1	-1	-1	0	6	0	-1	-1	0	-1	0	0
0	0	0	0	0	0	0	0	0	0	0	0	0	0	0	0	0	0	0	0	0	0	0	0	0	0	0	0	0	0	0	0	0	0	0	0	0	0	0	0	-1	0	0	3	0	-1	0	0	-1	0
0	0	0	0	0	0	0	0	0	0	0	0	0	0	0	0	0	0	0	0	0	0	0	0	0	0	0	0	0	0	0	0	0	0	0	0	0	0	0	-1	0	-1	-1	0	6	0	-1	-1	0	-1
0	0	0	0	0	0	0	0	0	0	0	0	0	0	0	0	0	0	0	0	0	0	0	0	0	0	0	0	0	0	0	0	0	0	0	0	0	0	0	0	-1	0	-1	-1	0	6	0	-1	-1	0
0	0	0	0	0	0	0	0	0	0	0	0	0	0	0	0	0	0	0	0	0	0	0	0	0	0	0	0	0	0	0	0	0	0	0	0	0	0	0	0	0	-1	0	0	-1	0	5	0	0	-1
0	0	0	0	0	0	0	0	0	0	0	0	0	0	0	0	0	0	0	0	0	0	0	0	0	0	0	0	0	0	0	0	0	0	0	0	0	0	0	0	0	0	-1	0	-1	-1	0	6	0	-1
0	0	0	0	0	0	0	0	0	0	0	0	0	0	0	0	0	0	0	0	0	0	0	0	0	0	0	0	0	0	0	0	0	0	0	0	0	0	0	0	0	0	0	-1	0	-1	0	0	4	0
0	0	0	0	0	0	0	0	0	0	0	0	0	0	0	0	0	0	0	0	0	0	0	0	0	0	0	0	0	0	0	0	0	0	0	0	0	0	0	0	0	0	0	0	-1	0	-1	-1	0	6
0	0	0	0	0	0	0	0	0	0	0	0	0	0	0	0	0	0	0	0	0	0	0	0	0	0	0	0	0	0	0	0	0	0	0	0	0	0	0	0	0	0	0	0	0	-1	0	-1	-1	0
0	0	0	0	0	0	0	0	0	0	0	0	0	0	0	0	0	0	0	0	0	0	0	0	0	0	0	0	0	0	0	0	0	0	0	0	0	0	0	0	0	0	0	0	0	0	-1	0	0	-1
0	0	0	0	0	0	0	0	0	0	0	0	0	0	0	0	0	0	0	0	0	0	0	0	0	0	0	0	0	0	0	0	0	0	0	0	0	0	0	0	0	0	0	0	0	0	0	-1	0	-1
0	0	0	0	0	0	0	0	0	0	0	0	0	0	0	0	0	0	0	0	0	0	0	0	0	0	0	0	0	0	0	0	0	0	0	0	0	0	0	0	0	0	0	0	0	0	0	0	-1	0
0	0	0	0	0	0	0	0	0	0	0	0	0	0	0	0	0	0	0	0	0	0	0	0	0	0	0	0	0	0	0	0	0	0	0	0	0	0	0	0	0	0	0	0	0	0	0	0	0	-1
0	0	0	0	0	0	0	0	0	0	0	0	0	0	0	0	0	0	0	0	0	0	0	0	0	0	0	0	0	0	0	0	0	0	0	0	0	0	0	0	0	0	0	0	0	0	0	0	0	0
0	0	0	0	0	0	0	0	0	0	0	0	0	0	0	0	0	0	0	0	0	0	0	0	0	0	0	0	0	0	0	0	0	0	0	0	0	0	0	0	0	0	0	0	0	0	0	0	0	0
0	0	0	0	0	0	0	0	0	0	0	0	0	0	0	0	0	0	0	0	0	0	0	0	0	0	0	0	0	0	0	0	0	0	0	0	0	0	0	0	0	0	0	0	0	0	0	0	0	0
0	0	0	0	0	0	0	0	0	0	0	0	0	0	0	0	0	0	0	0	0	0	0	0	0	0	0	0	0	0	0	0	0	0	0	0	0	0	0	0	0	0	0	0	0	0	0	0	0	0
0	0	0	0	0	0	0	0	0	0	0	0	0	0	0	0	0	0	0	0	0	0	0	0	0	0	0	0	0	0	0	0	0	0	0	0	0	0	0	0	0	0	0	0	0	0	0	0	0	0
0	0	0	0	0	0	0	0	0	0	0	0	0	0	0	0	0	0	0	0	0	0	0	0	0	0	0	0	0	0	0	0	0	0	0	0	0	0	0	0	0	0	0	0	0	0	0	0	0	0
0	0	0	0	0	0	0	0	0	0	0	0	0	0	0	0	0	0	0	0	0	0	0	0	0	0	0	0	0	0	0	0	0	0	0	0	0	0	0	0	0	0	0	0	0	0	0	0	0	0
0	0	0	0	0	0	0	0	0	0	0	0	0	0	0	0	0	0	0	0	0	0	0	0	0	0	0	0	0	0	0	0	0	0	0	0	0	0	0	0	0	0	0	0	0	0	0	0	0	0
0	0	0	0	0	0	0	0	0	0	0	0	0	0	0	0	0	0	0	0	0	0	0	0	0	0	0	0	0	0	0	0	0	0	0	0	0	0	0	0	0	0	0	0	0	0	0	0	0	0
0	0	0	0	0	0	0	0	0	0	0	0	0	0	0	0	0	0	0	0	0	0	0	0	0	0	0	0	0	0	0	0	0	0	0	0	0	0	0	0	0	0	0	0	0	0	0	0	0	0
0	0	0	0	0	0	0	0	0	0	0	0	0	0	0	0	0	0	0	0	0	0	0	0	0	0	0	0	0	0	0	0	0	0	0	0	0	0	0	0	0	0	0	0	0	0	0	0	0	0
0	0	0	0	0	0	0	0	0	0	0	0	0	0	0	0	0	0	0	0	0	0	0	0	0	0	0	0	0	0	0	0	0	0	0	0	0	0	0	0	0	0	0	0	0	0	0	0	0	0
0	0	0	0	0	0	0	0	0	0	0	0	0	0	0	0	0	0	0	0	0	0	0	0	0	0	0	0	0	0	0	0	0	0	0	0	0	0	0	0	0	0	0	0	0	0	0	0	0	0
0	0	0	0	0	0	0	0	0	0	0	0	0	0	0	0	0	0	0	0	0	0	0	0	0	0	0	0	0	0	0	0	0	0	0	0	0	0	0	0	0	0	0	0	0	0	0	0	0	0
0	0	0	0	0	0	0	0	0	0	0	0	0	0	0	0	0	0	0	0	0	0	0	0	0	0	0	0	0	0	0	0	0	0	0	0	0	0	0	0	0	0	0	0	0	0	0	0	0	0
0	0	0	0	0	0	0	0	0	0	0	0	0	0	0	0	0	0	0	0	0	0	0	0	0	0	0	0	0	0	0	0	0	0	0	0	0	0	0	0	0	0	0	0	0	0	0	0	0	0
0	0	0	0	0	0	0	0	0	0	0	0	0	0	0	0	0	0	0	0	0	0	0	0	0	0	0	0	0	0	0	0	0	0	0	0	0	0	0	0	0	0	0	0	0	0	0	0	0	0
0	0	0	0	0	0	0	0	0	0	0	0	0	0	0	0	0	0	0	0	0	0	0	0	0	0	0	0	0	0	0	0	0	0	0	0	0	0	0	0	0	0	0	0	0	0	0	0	0	0
0	0	0	0	0	0	0	0	0	0	0	0	0	0	0	0	0	0	0	0	0	0	0	0	0	0	0	0	0	0	0	0	0	0	0	0	0	0	0	0	0	0	0	0	0	0	0	0	0	0
0	0	0	0	0	0	0	0	0	0	0	0	0	0	0	0	0	0	0	0	0	0	0	0	0	0	0	0	0	0	0	0	0	0	0	0	0	0	0	0	0	0	0	0	0	0	0	0	0	0
0	0	0	0	0	0	0	0	0	0	0	0	0	0	0	0	0	0	0	0	0	0	0	0	0	0	0	0	0	0	0	0	0	0	0	0	0	0	0	0	0	0	0	0	0	0	0	0	0	0
0	0	0	0	0	0	0	0	0	0	0	0	0	0	0	0	0	0	0	0	0	0	0	0	0	0	0	0	0	0	0	0	0	0	0	0	0	0	0	0	0	0	0	0	0	0	0	0	0	0
0	0	0	0	0	0	0	0	0	0	0	0	0	0	0	0	0	0	0	0	0	0	0	0	0	0	0	0	0	0	0	0	0	0	0	0	0	0	0	0	0	0	0	0	0	0	0	0	0	0
0	0	0	0	0	0	0	0	0	0	0	0	0	0	0	0	0	0	0	0	0	0	0	0	0	0	0	0	0	0	0	0	0	0	0	0	0	0	0	0	0	0	0	0	0	0	0	0	0	0
0	0	0	0	0	0	0	0	0	0	0	0	0	0	0	0	0	0	0	0	0	0	0	0	0	0	0	0	0	0	0	0	0	0	0	0	0	0	0	0	0	0	0	0	0	0	0	0	0	0
0	0	0	0	0	0	0	0	0	0	0	0	0	0	0	0	0	0	0	0	0	0	0	0	0	0	0	0	0	0	0	0	0	0	0	0	0	0	0	0	0	0	0	0	0	0	0	0	0	0
0	0	0	0	0	0	0	0	0	0	0	0	0	0	0	0	0	0	0	0	0	0	0	0	0	0	0	0	0	0	0	0	0	0	0	0	0	0	0	0	0	0	0	0	0	0	0	0	0	0
0	0	0	0	0	0	0	0	0	0	0	0	0	0	0	0	0	0	0	0	0	0	0	0	0	0	0	0	0	0	0	0	0	0	0	0	0	0	0	0	0	0	0	0	0	0	0	0	0	0
0	0	0	0	0	0	0	0	0	0	0	0	0	0	0	0	0	0	0	0	0	0	0	0	0	0	0	0	0	0	0	0	0	0	0	0	0	0	0	0	0	0	0	0	0	0	0	0	0	0
0	0	0	0	0	0	0	0	0	0	0	0	0	0	0	0	0	0	0	0	0	0	0	0	0	0	0	0	0	0	0	0	0	0	0	0	0	0	0	0	0	0	0	0	0	0	0	0	0	0
0	0	0	0	0	0	0	0	0	0	0	0	0	0	0	0	0	0	0	0	0	0	0	0	0	0	0	0	0	0	0	0	0	0	0	0	0	0	0	0	0	0	0	0	0	0	0	0	0	0
0	0	0	0	0	0	0	0	0	0	0	0	0	0	0	0	0	0	0	0	0	0	0	0	0	0	0	0	0	0	0	0	0	0	0	0	0	0	0	0	0	0	0	0	0	0	0	0	0	0
0	0	0	0	0	0	0	0	0	0	0	0	0	0	0	0	0	0	0	0	0	0	0	0	0	0	0	0	0	0	0	0	0	0	0	0	0	0	0	0	0	0	0	0	0	0	0	0	0	0
0	0	0	0	0	0	0	0	0	0	0	0	0	0	0	0	0	0	0	0	0	0	0	0	0	0	0	0	0	0	0	0	0	0	0	0	0	0	0	0	0	0	0	0	0	0	0	0	0	0
0	0	0	0	0	0	0	0	0	0	0	0	0	0	0	0	0	0	0	0	0	0	0	0	0	0	0	0	0	0	0	0	0	0	0	0	0	0	0	0	0	0	0	0	0	0	0	0	0	0
0	0	0	0	0	0	0	0	0	0	0	0	0	0	0	0	0	0	0	0	0	0	0	0	0	0	0	0	0	0	0	0	0	0	0	0	0	0	0	0	0	0	0	0	0	0	0	0	0	0
0	0	0	0	0	0	0	0	0	0	0	0	0	0	0	0	0	0	0	0	0	0	0	0	0	0	0	0	0	0	0	0	0	0	0	0	0	0	0	0	0	0	0	0	0	0	0	0	0	0
0	0	0	0	0	0	0	0	0	0	0	0	0	0	0	0	0	0	0	0	0	0	0	0	0	0	0	0	0	0	0	0	0	0	0	0	0	0	0	0	0	0	0	0	0	0	0	0	0	0
0	0	0	0	0	0	0	0	0	0	0	0	0	0	0	0	0	0	0	0	0	0	0	0	0	0	0	0	0	0	0	0	0	0	0	0	0	0	0	0	0	0	0	0	0	0	0	0	0	0
0	0	0	0	0	0	0	0	0	0	0	0	0	0	0	0	0	0	0	0	0	0	0	0	0	0	0	0	0	0	0	0	0	0	0	0	0	0	0	0	0	0	0	0	0	0	0	0	0	0
0	0	0	0	0	0	0	0	0	0	0	0	0	0	0	0	0	0	0	0	0	0	0	0	0	0	0	0	0	0	0	0	0	0	0	0	0	0	0	0	0	0	0	0	0	0	0	0	0	0
0	0	0	0	0	0	0	0	0	0	0	0	0	0	0	0	0	0	0	0	0	0	0	0	0	0	0	0	0	0	0	0	0	0	0	0	0	0	0	0	0	0	0	0	0	0	0	0	0	0
0	0	0	0	0	0	0	0	0	0	0	0	0	0	0	0	-1	0	0	0	0	0	0	0	0	0	0	0	0	0	0	0	0	0	0	0	0	0	0	0	0	0	0	0	0	0	0	0	0	0
0	0	0	0	0	0	0	0	0	0	0	0	0	0	0	0	0	0	0	0	0	0	0	0	0	0	0	0	0	0	0	0	0	0	0	0	0	0	0	0	0	0	0	0	0	0	0	0	0	0
0	0	0	0	0	0	0	0	0	0	0	0	0	0	0	0	0	0	0	0	0	0	0	0	0	0	0	0	0	0	0	0	0	0	0	0	0	0	0	0	0	0	0	0	0	0	0	0	0	0
0	0	0	0	0	0	0	0	0	0	0	0	0	0	0	0	0	0	0	0	0	0	0	0	0	0	0	0	0	0	0	0	0	0	0	0	0	0	0	0	0	0	0	0	0	0	0	0	0	0
0	0	0	0	0	0	0	0	0	0	0	0	0	0	0	0	0	0	0	0	0	0	0	0	0	0	0	0	0	0	0	0	0	0	0	0	0	0	0	0	0	0	0	0	0	0	0	0	0	0
0	0	0	0	0	0	0	0	0	0	0	0	0	0	0	0	0	0	0	0	0	0	0	0	0	0	0	0	0	0	0	0	0	0	0	0	0	0	0	0	0	0	0	0	0	0	0	0	0	0
0	0	0	0	0	0	0	0	0	0	0	0	0	0	0	0	0	0	0	0	0	0	0	0	0	0	0	0	0	0	0	0	0	0	0	0	0	0	0	0	0	0	0	0	0	0	0	0	0	0
0	0	0	0	0	0	0	0	0	0	0	0	0	0	0	0	0	0	0	0	0	0	0	0	0	0	0	0	0	0	0	0	0	0	0	0	0	0	0	0	0	0	0	0	0	0	0	0	0	0
0	0	0	0	0	0	0	0	0	0	0	0	0	0	0	0	0	0	0	0	0	0	0	0	0	0	0	0	0	0	0	0	0	0	0	0	0	0	0	0	0	0	0	0	0	0	0	0	0	0
0	0	0	0	0	0	0	0	0	0	0	0	0	0	0	0	0	0	0	0	0	0	0	0	0	0	0	0	0	0	0	0	0	0	0	0	0	0	0	0	0	0	0	0	0	0	0	0	0	0
0	0	0	0	0	0	0	0	0	0	0	0	0	0	0	0	0	0	0	0	0	0	0	0	0	0	0	0	0	0	0	0	0	0	0	0	0	0	0	0	0	0	0	0	0	0	0	0	0	0
0	0	0	0	0	0	0	0	0	0	0	0	0	0	0	0	0	0	0	0	0	0	0	0	0	0	0	0	0	0	0	0	0	0	0	0	0	0	0	0	0	0	0	0	0	0	0	0	0	0
0	0	0	0	0	0	0	0	0	0	0	0	0	0	0	0	0	0	0	0	0	0	0	0	0	0	0	0	0	0	0	0	0	0	0	0	0	0	0	0	0	0	0	0	0	0	0	0	0	0
0	0	0	0	0	0	0	0	0	0	0	0	0	0	0	0	0	0	0	0	0	0	0	0	0	0	0	0	0	0	0	0	0	0	0	0	0	0	0	0	0	0	0	0	0	0	0	0	0	0
0	0	0	0	0	0	0	0	0	0	0	0	0	0	0	0	0	0	0	0	0	0	0	0	0	0	0	0	0	0	0	0	0	0	0	0	0	0	0	0	0	0	0	0	0	0	0	0	0	0
0	0	0	0	0	0	0	0	0	0	0	0	0	0	0	0	0	0	0	0	0	0	0	0	0	0	0	0	0	0	0	0	0	0	0	0	0	0	0	0	0	0	0	0	0	0	0	0	0	0
0	0	0	0	0	0	0	0	0	0	0	0	0	0	0	0	0	0	0	0	0	0	0	0	0	0	0	0	0	0	0	0	0	0	0	0	0	0	0	0	0	0	0	0	0	0	0	0	0	0
0	0	0	0	0	0	0	0	0	0	0	0	0	0	0	0	0	0	0	0	0	0	0	0	0	0	0	0	0	0	0	0	0	0	0	0	0	0	0	0	0	0	0	0	0	0	0	0	0	0
0	0	0	0	0	0	0	0	0	0	0	0	0	0	0	0	0	-1	0	0	0	0	0	0	0	0	0	0	0	0	0	0	0	0	0	0	0	0	0	0	0	0	0	0	0	0	0	0	0	0
0	0	0	0	0	0	0	0	0	0	0	0	0	0	0	0	0	0	0	0	0	0	0	0	0	0	0	0	0	0	0	0	0	0	0	-1	0	0	0	0	0	0	0	0	0	0	0	0	0	0
0	0	0	0	0	0	0	0	0	0	0	0	0	0	0	0	0	0	0	0	0	0	0	0	0	0	0	0	0	0	0	0	0	0	0	0	0	0	0	0	0	0	0	0	0	0	0	0	0	0
0	0	0	0	0	0	0	0	0	0	0	0	0	0	0	0	0	0	0	0	0	0	0	0	0	0	0	0	0	0	0	0	0	0	0	0	0	0	0	0	0	0	0	0	0	0	0	0	0	0
0	0	0	0	0	0	0	0	0	0	0	0	0	0	0	0	0	0	0	0	0	0	0	0	0	0	0	0	0	0	0	0	0	0	0	0	0	0	0	0	0	0	0	0	0	0	0	0	0	0
0	0	0	0	0	0	0	0	0	0	0	0	0	0	0	0	0	0	0	0	0	0	0	0	0	0	0	0	0	0	0	0	0	0	0	0	0	0	0	0	0	0	0	0	0	0	0	0	0	0
0	0	0	0	0	0	0	0	0	0	0	0	0	0	0	0	0	0	0	0	0	0	0	0	0	0	0	0	0	0	0	0	0	0	0	0	0	0	0	0	0	0	0	0	0	0	0	0	0	0
0	0	0	0	0	0	0	0	0	0	0	0	0	0	0	0	0	0	0	0	0	0	0	0	0	0	0	0	0	0	0	0	0	0	0	0	0	0	0	0	0	0	0	0	0	0	0	0	0	0
0	0	0	0	0	0	0	0	0	0	0	0	0	0	0	0	0	0	0	0	0	0	0	0	0	0	0	0	0	0	0	0	0	0	0	0	0	0	0	0	0	0	0	0	0	0	0	0	0	0
0	0	0	0	0	0	0	0	0	0	0	0	0	0	0	0	0	0	0	0	0	0	0	0	0	0	0	0	0	0	0	0	0	0	0	0	0	0	0	0	0	0	0	0	0	0	-1	0	0	0
0	0	0	0	0	0	0	0	0	0	0	0	0	0	0	0	0	0	0	0	0	0	0	0	0	0	0	0	0	0	0	0	0	0	0	0	0	0	0	0	0	0	0	0	0	0	0	0	0	0
0	0	0	0	0	0	0	0	0	0	0	0	0	0	0	0	0	0	0	0	0	0	0	0	0	0	0	0	0	0	0	0	0	0	0	0	0	0	0	0	0	0	0	0	0	0	0	0	0	0
0	0	0	0	0	0	0	0	0	0	0	0	0	0	0	0	0	0	0	0	0	0	0	0	0	0	0	0	0	0	0	0	0	0	0	0	0	0	0	0	0	0	0	0	0	0	0	0	0	0
0	0	0	0	0	0	0	0	0	0	0	0	0	0	0	0	0	0	0	0	0	0	0	0	0	0	0	0	0	0	0	0	0	0	0	0	0	0	0	0	0	0	0	0	0	0	0	0	0	0
0	0	0	0	0	0	0	0	0	0	0	0	0	0	0	0	0	0	0	0	0	0	0	0	0	0	0	0	0	0	0	0	0	0	0	0	0	0	0	0	0	0	0	0	0	0	0	0	0	0
0	0	0	0	0	0	0	0	0	0	0	0	0	0	0	0	0	0	0	0	0	0	0	0	0	0	0	0	0	0	0	0	0	0	0	0	0	0	0	0	0	0	0	0	0	0	0	0	0	0
0	0	0	0	0	0	0	0	0	0	0	0	0	0	0	0	0	0	0	0	0	0	0	0	0	0	0	0	0	0	0	0	0	0	0	0	0	0	0	0	0	0	0	0	0	0	0	0	0	0
0	0	0	0	0	0	0	0	0	0	0	0	0	0	0	0	0	0	0	0	0	0	0	0	0	0	0	0	0	0	0	0	0	0	0	0	0	0	0	0	0	0	0	0	0	0	0	0	0	0
[truncated: 83 more columns]

## Sheet: Figure 1
Figure 1(b)						Figure 1(c)								Figure 1(d)						Figure 1(e)
	RCN		OCN				Resonant frequency (Hz)							Frequency (Hz)	Analytical	COMSOL	Analytical	COMSOL
Frequency (Hz)	Analytical	COMSOL	Analytical	COMSOL		Resonator	Network 1	Network 2	Network 3	Network 4	Network 5	Network 6		200	0.258642	0.258642	0.313753	0.313753		Location	Resonator	Network 1	Network 2	Network 3	Network 4	Network 5	Network 6	Center module
200	1.25645	1.25645	1.635	1.635		1	846.679	424.573	977.322	802.266	638.981	154.42		201	0.261398	0.261398	0.318736	0.318736		1	1	1.1587	0.0605496	0.242066	0.0143406	0.041888	0.0520107	0.159946
201	1.26721	1.26721	1.64682	1.64682		2	790.23	780.859	686.215	701.661	233.989	175.822		202	0.264602	0.264602	0.323638	0.323638			2	1	0.11446	0.239421	0.0294951	0.0237023	0.0295212	0.181051
202	1.28056	1.28056	1.65891	1.65891		3	941.03	472.511	308.114	220.153	909.742	247.508		203	0.268102	0.268102	0.328224	0.328224			3	0.985124	0	0.169372	0.0460062	0.00306023	0.0817589	0.131061
203	1.29578	1.29578	1.67127	1.67127		4	197.1	543.111	463.142	119.4	505.354	391.798		204	0.271747	0.271747	0.332148	0.332148			4	0.639012	0.124992	0.183575	0.0159778	0.0173647	0.0133246	0.153336
204	1.31229	1.31229	1.68391	1.68391		5	264.005	725.269	209.818	603.857	285.105	371.554		205	0.275392	0.275392	0.334959	0.334959			5	0.806643	0.0721726	0.194284	0.00869547	0.0196987	0.039256	0.143976
205	1.32968	1.32968	1.69685	1.69685		6	189.186	975.46	341.595	370.737	909.686	110.513		206	0.278912	0.278912	0.336182	0.336182			6	0.77112	0.0312427	0.100777	0.0285775	0.010294	0.0596755	0.101313
206	1.34768	1.34768	1.7101	1.7101		7	540.787	394.979	332.062	945.469	786.327	585.915		207	0.282225	0.282225	0.335511	0.335511			7	0.481725	0.121754	0.191977	0.0117072	0.020162	0.0115353	0.141574
207	1.36609	1.36609	1.72366	1.72366		8	273.921	854.023	398.499	982.813	894.238	185.835		208	0.285329	0.285329	0.33308	0.33308			8	0.690939	0.0320604	0.128723	0.0189189	0.0134387	0.044332	0.108905
208	1.38483	1.38483	1.73754	1.73754		9	906.302	765.165	237.011	357.958	356.455	231.863		209	0.288326	0.288326	0.329589	0.329589			9	0.392116	0.247968	0.153518	0.00465627	0.0150809	0	0.114769
209	1.40384	1.40384	1.75176	1.75176		10	189.181	958.757	413.207	820.738	705.903	668.027		210	0.291384	0.291384	0.326112	0.326112			10	0.478463	0.0631892	0.171955	0.00485623	0.0183706	0.0283445	0.120087
210	1.4231	1.4231	1.76633	1.76633		11	139.749	128.73	209.493	906.5	697.852	873.388		211	0.294662	0.294662	0.323632	0.323632			11	0.544793	0.0544263	0	0.0208056	0.0115081	0.0476937	0.0515809
211	1.44263	1.44263	1.78126	1.78126		12	601.566	421.182	895.738	637.774	210.533	976.799		212	0.298247	0.298247	0.32267	0.32267			12	0.202815	0.121601	0.200984	0.00437438	0.0129302	0.0100065	0.115433
212	1.46244	1.46244	1.79657	1.79657		13	795.246	696.388	184.851	895.615	466.587	613.755		213	0.302131	0.302131	0.323209	0.323209			13	0.511969	0.0590342	0.139725	0.0105039	0.0135161	0.0554195	0.0921372
213	1.48259	1.48259	1.81226	1.81226		14	380.746	353.351	937.037	949.358	347.758	997.165		214	0.306234	0.306234	0.324848	0.324848			14	0.236022	0.164607	0.214958	0.0042766	0.00945168	0.00706208	0.111278
214	1.5031	1.5031	1.82836	1.82836		15	261.084	307.345	459.118	594.242	745.003	598.187		215	0.310436	0.310436	0.327004	0.327004			15	0.315884	0.0445915	0.185541	0.000480388	0.0129917	0.0100282	0.100884
215	1.52403	1.52403	1.84488	1.84488		16	405.06	740.016	142.661	755.548	355.046	563.913		216	0.31462	0.31462	0.329098	0.329098			16	0.438464	0.109362	0.122788	0.0139429	0.0132081	0.0211309	0.0785107
216	1.54544	1.54544	1.86183	1.86183		17	289.131	662.116	408.136	619.082	906.579	397.614		217	0.318721	0.318721	0.330739	0.330739			17	0.218384	0.127479	0.176495	0.00702469	0	0.00831632	0.0871525
217	1.56739	1.56739	1.87923	1.87923		18	559.137	631.548	762.37	123.272	843.921	487.002		218	0.322774	0.322774	0.331898	0.331898			18	0.279964	0.139475	0.21192	0	0.0142426	0.0209611	0.0813598
218	1.58995	1.58995	1.89711	1.89711		19	915.728	694.394	815.214	501.878	451.024	542.626		219	0.326929	0.326929	0.332957	0.332957			19	0.327895	0.0591954	0.243101	0.00198918	0.00867099	0.00990614	0.0944552
219	1.6132	1.6132	1.91547	1.91547										220	0.331388	0.331388	0.334532	0.334532		Location	Resonator	Network 1	Network 2	Network 3	Network 4	Network 5	Network 6	Center module
220	1.63721	1.63721	1.93434	1.93434										221	0.336321	0.336321	0.337171	0.337171		2	1	0.071026	0.893956	2.3923	0.430122	0.284196	0.0471128	0.66504
221	1.66208	1.66208	1.95374	1.95374										222	0.341809	0.341809	0.341146	0.341146			2	0	0.942078	2.18934	0.360569	0.147657	0.0318665	0.587648
222	1.68789	1.68789	1.97369	1.97369										223	0.347845	0.347845	0.34645	0.34645			3	0.111418	1	1.75043	0.647865	0.0165063	0.0586887	0.583724
223	1.71476	1.71476	1.99422	1.99422										224	0.354363	0.354363	0.352896	0.352896			4	0.00855756	0.591277	2.06532	0.20661	0.116776	0.0157698	0.667596
224	1.7428	1.7428	2.01535	2.01535										225	0.361253	0.361253	0.360205	0.360205			5	0.0590274	0.962719	2.02046	0.257318	0.14098	0.0461672	0.730141
225	1.77213	1.77213	2.0371	2.0371										226	0.368358	0.368358	0.368044	0.368044			6	0.149397	1.00561	1.06597	0.423108	0.11262	0.103737	0.96104
226	1.80291	1.80291	2.05951	2.05951										227	0.375457	0.375457	0.375998	0.375998			7	0.0173547	0.736729	2.17683	0.182449	0.141988	0.0167589	0.708819
227	1.8353	1.8353	2.0826	2.0826										228	0.382247	0.382247	0.383529	0.383529			8	0.107434	0.910877	1.40261	0.309592	0.122892	0.0782505	0.908765
228	1.86947	1.86947	2.1064	2.1064										229	0.388356	0.388356	0.389934	0.389934			9	0.00729051	0.641374	2.20658	0.113442	0.106991	0	0.607406
229	1.90562	1.90562	2.13096	2.13096										230	0.39341	0.39341	0.394358	0.394358			10	0.0413321	0.804741	1.97918	0.159691	0.146057	0.0562572	0.828933
230	1.94401	1.94401	2.15629	2.15629										231	0.397177	0.397177	0.395885	0.395885			11	0.210683	0.853494	0	0.328939	0.143896	0.171457	1.25847
231	1.98488	1.98488	2.18245	2.18245										232	0.399697	0.399697	0.39372	0.39372			12	0.00390153	0.64427	2.49932	0.10328	0.0975702	0.0210197	0.727574
232	2.02854	2.02854	2.20947	2.20947										233	0.401326	0.401326	0.387444	0.387444			13	0.0630521	0.812006	1.64011	0.182946	0.127072	0.123412	0.969032
233	2.07535	2.07535	2.2374	2.2374										234	0.40266	0.40266	0.377343	0.377343			14	0.00324526	0.626681	2.79736	0.096748	0.0689961	0.0159985	0.685345
234	2.1257	2.1257	2.26627	2.26627										235	0.40443	0.40443	0.364668	0.364668			15	0.00593475	0.672117	2.24358	0.0186594	0.11111	0.022808	0.808535
235	2.18008	2.18008	2.29614	2.29614										236	0.407338	0.407338	0.351489	0.351489			16	0.0634733	0.8584	1.46239	0.227539	0.135192	0.0506688	1.06342
236	2.23902	2.23902	2.32706	2.32706										237	0.411861	0.411861	0.339988	0.339988			17	0.0199386	0.659684	2.20561	0.194565	0	0.0199268	0.618622
237	2.30317	2.30317	2.35909	2.35909										238	0.418094	0.418094	0.331663	0.331663			18	0.0810928	0.646383	2.54791	0	0.132542	0.0551261	0.805714
238	2.37324	2.37324	2.39229	2.39229										239	0.425758	0.425758	0.327001	0.327001			19	0.0426042	0.940492	2.96364	0.0589505	0.0775328	0.0249633	0.783063
239	2.4501	2.4501	2.42672	2.42672										240	0.434272	0.434272	0.325668	0.325668		Location	Resonator	Network 1	Network 2	Network 3	Network 4	Network 5	Network 6	Center module
240	2.53472	2.53472	2.46244	2.46244										241	0.442857	0.442857	0.326902	0.326902		3	1	0.207314	1.00889	6.60039	1.18553	0.803203	0.129795	1.71677
241	2.62819	2.62819	2.49954	2.49954										242	0.450641	0.450641	0.329839	0.329839			2	0	1.60603	5.87493	1.07138	0.412375	0.0870598	1.53816
242	2.7317	2.7317	2.5381	2.5381										243	0.456881	0.456881	0.333741	0.333741			3	0.319371	0	4.94573	1.77718	0.050414	0.163266	1.45443
243	2.84648	2.84648	2.5782	2.5782										244	0.461319	0.461319	0.338137	0.338137			4	0.0406259	1.23091	5.65783	0.622886	0.322643	0.0429497	1.75567
244	2.97358	2.97358	2.61993	2.61993										245	0.464518	0.464518	0.342894	0.342894			5	0.178174	1.49597	5.62344	0.705739	0.391219	0.125125	1.90356
245	3.11358	3.11358	2.6634	2.6634										246	0.467811	0.467811	0.348156	0.348156			6	0.412661	1.43117	3.18624	1.1427	0.301955	0.27213	2.51457
246	3.26587	3.26587	2.70872	2.70872										247	0.472755	0.472755	0.354157	0.354157			7	0.0659416	1.56917	6.02303	0.541058	0.390373	0.0451339	1.86495
247	3.42743	3.42743	2.756	2.756										248	0.480462	0.480462	0.361042	0.361042			8	0.31119	1.63348	4.06115	0.82219	0.330141	0.205749	2.38604
248	3.5908	3.5908	2.80538	2.80538										249	0.491304	0.491304	0.368792	0.368792			9	0.0510269	1.56843	6.09413	0.32275	0.293375	0	1.60162
249	3.74114	3.74114	2.857	2.857										250	0.504973	0.504973	0.377253	0.377253			10	0.149863	1.87298	5.59156	0.427557	0.395043	0.148323	2.18899
250	3.8535	3.8535	2.91102	2.91102										251	0.52065	0.52065	0.386166	0.386166			11	0.557084	1.92937	1	0.877922	0.373353	0.446829	3.36006
251	3.89357	3.89357	2.96759	2.96759										252	0.537057	0.537057	0.395187	0.395187			12	0.0430115	1.67765	7.00085	0.292319	0.265128	0.0557678	1.92544
252	3.82712	3.82712	3.02692	3.02692										253	0.55237	0.55237	0.403862	0.403862			13	0.236807	2.10375	4.78144	0.48348	0.336168	0.319662	2.57825
253	3.63874	3.63874	3.0892	3.0892										254	0.564124	0.564124	0.411638	0.411638			14	0.0401989	1.67051	7.81604	0.275152	0.188355	0.0425586	1.81349
254	3.34662	3.34662	3.15466	3.15466										255	0.569375	0.569375	0.417948	0.417948			15	0.107761	1.78951	6.38083	0.0460303	0.296747	0.0602825	2.1551
255	2.9963	2.9963	3.22355	3.22355										256	0.565433	0.565433	0.422448	0.422448			16	0.240623	2.28123	4.36943	0.604936	0.354368	0.130338	2.84104
256	2.63806	2.63806	3.29614	3.29614										257	0.551167	0.551167	0.425329	0.425329			17	0.086941	1.71906	6.21269	0.544144	0	0.0531315	1.64274
257	2.30877	2.30877	3.37275	3.37275										258	0.528097	0.528097	0.427435	0.427435			18	0.247731	0.977096	7.34117	0	0.350508	0.150736	2.18054
258	2.02775	2.02775	3.4537	3.4537										259	0.500122	0.500122	0.429955	0.429955			19	0.163689	2.27475	8.43999	0.164631	0.205914	0.0673628	2.09726
259	1.80084	1.80084	3.53939	3.53939										260	0.471825	0.471825	0.433889	0.433889		Location	Resonator	Network 1	Network 2	Network 3	Network 4	Network 5	Network 6	Center module
260	1.62582	1.62582	3.63024	3.63024										261	0.446749	0.446749	0.439729	0.439729		4	1	0.00950584	0.0606543	0.377016	0.161619	0.176237	0.0111533	0.160403
261	1.49645	1.49645	3.72672	3.72672										262	0.426831	0.426831	0.447516	0.447516			2	0	0.0954498	0.336415	0.201962	0.0780177	0.00720611	0.142828
262	1.40542	1.40542	3.82938	3.82938										263	0.412812	0.412812	0.457063	0.457063			3	0.0145504	0	0.279487	0.16931	0.0346389	0.0147159	0.140426
263	1.34612	1.34612	3.93883	3.93883										264	0.404764	0.404764	0.468109	0.468109			4	0.00263121	0.071367	0.335434	0.185296	0.0546703	0.00345655	0.160907
264	1.31291	1.31291	4.05577	4.05577										265	0.402243	0.402243	0.480375	0.480375			5	0.00829373	0.0910407	0.323001	0.103112	0.0714043	0.0103623	0.174011
265	1.30022	1.30022	4.18097	4.18097										266	0.404226	0.404226	0.493565	0.493565			6	0.0188587	0.0933661	0.171315	0.352133	0.0376522	0.0244974	0.213446
266	1.30135	1.30135	4.31536	4.31536										267	0.40914	0.40914	0.507356	0.507356			7	0.00373278	0.0922212	0.354915	0.157349	0.0626643	0.00347346	0.170094
267	1.30823	1.30823	4.45999	4.45999										268	0.415039	0.415039	0.521416	0.521416			8	0.0140551	0.104648	0.227218	0.31137	0.038939	0.017359	0.207472
268	1.31228	1.31228	4.61605	4.61605										269	0.419956	0.419956	0.53547	0.53547			9	0.00384397	0.0874281	0.375299	0.173358	0.0454112	0	0.145751
269	1.30648	1.30648	4.78496	4.78496										270	0.422458	0.422458	0.549435	0.549435			10	0.00781845	0.115068	0.324846	0.149799	0.0504542	0.0110663	0.197208
270	1.2881	1.2881	4.96838	4.96838										271	0.422288	0.422288	0.563546	0.563546			11	0.0261561	0.127787	0	0.63656	0.0525431	0.0403838	0.261585
271	1.26033	1.26033	5.16825	5.16825										272	0.42063	0.42063	0.578325	0.578325			12	0.00361014	0.0952629	0.416939	0.213449	0.0361762	0.00413215	0.174571
272	1.23105	1.23105	5.38688	5.38688										273	0.419589	0.419589	0.594321	0.594321			13	0.012623	0.138679	0.270954	0.572867	0.0316127	0.0245062	0.2285
273	1.2091	1.2091	5.62703	5.62703										274	0.421131	0.421131	0.611785	0.611785			14	0.00447218	0.0900684	0.470808	0.277378	0.0274696	0.00346216	0.16344
274	1.20061	1.20061	5.89204	5.89204										275	0.426215	0.426215	0.630455	0.630455			15	0.0117133	0.109228	0.373414	0.120978	0.0306987	0.00526553	0.199437
275	1.20756	1.20756	6.18596	6.18596										276	0.434552	0.434552	0.6495	0.6495			16	0.0129883	0.156731	0.242565	0.979215	0.0344019	0.0100441	0.249729
276	1.22821	1.22821	6.51378	6.51378										277	0.444829	0.444829	0.667576	0.667576			17	0.00994232	0.0853217	0.372038	0.318632	0	0.00485088	0.14558
277	1.25832	1.25832	6.8817	6.8817										278	0.455136	0.455136	0.683055	0.683055			18	0.0285557	0.0777853	0.423697	1	0.032439	0.0205088	0.222256
278	1.29182	1.29182	7.29752	7.29752										279	0.463531	0.463531	0.694587	0.694587			19	0.019841	0.137593	0.494976	0.231395	0.0197181	0.00786846	0.198977
279	1.32118	1.32118	7.77119	7.77119										280	0.468704	0.468704	0.701957	0.701957		Location	Resonator	Network 1	Network 2	Network 3	Network 4	Network 5	Network 6	Center module
280	1.3376	1.3376	8.31563	8.31563										281	0.470388	0.470388	0.706612	0.706612		5	1	0.0173373	0.056215	0.392827	0.0940416	1.18339	0.0447858	0.310894
281	1.33244	1.33244	8.94786	8.94786										282	0.469037	0.469037	0.711155	0.711155			2	0	0.0866184	0.351008	0.100809	0.325081	0.0313054	0.284336
282	1.29999	1.29999	9.6908	9.6908										283	0.465037	0.465037	0.718094	0.718094			3	0.0254138	0	0.291247	0.135215	0.539039	0.0533975	0.274609
283	1.24105	1.24105	10.576	10.576										284	0.458428	0.458428	0.729048	0.729048			4	0.00636489	0.062243	0.348097	0.0367472	0.111909	0.015895	0.32787
284	1.16408	1.16408	11.6483	11.6483										285	0.449564	0.449564	0.744942	0.744942			5	0.0163133	0.0865068	0.336411	0.0541698	0.36154	0.0446849	0.327269
285	1.08225	1.08225	12.9728	12.9728										286	0.439917	0.439917	0.766556	0.766555			6	0.028172	0.103263	0.178604	0.095489	0.357484	0.0771711	0.338794
286	1.0083	1.0083	14.6488	14.6488										287	0.432007	0.432007	0.794707	0.794707			7	0.00772477	0.0824469	0.369183	0.0186497	0.16207	0.0172153	0.339397
287	0.950709	0.950709	16.8336	16.8336										288	0.428426	0.428426	0.830061	0.830061			8	0.026963	0.111174	0.237036	0.0743143	0.256203	0.0693264	0.343658
288	0.912747	0.912747	19.7909	19.7909										289	0.430863	0.430863	0.872968	0.872968			9	0.0112138	0.0728552	0.393438	0.0463167	0.29552	0	0.310846
289	0.893638	0.893638	23.992	23.992										290	0.43979	0.43979	0.92345	0.92345			10	0.0216409	0.112166	0.339126	0.0311502	0.26318	0.057105	0.362759
290	0.890377	0.890377	30.341	30.341										291	0.454709	0.454709	0.981192	0.981192			11	0.0303854	0.146188	0	0.0779001	0.236637	0.106024	0.353484
291	0.899294	0.899294	40.6533	40.6533										292	0.474484	0.474484	1.04531	1.04531			12	0.0117471	0.0832871	0.435941	0.00628885	0.464406	0.0207472	0.373342
292	0.917005	0.917005	57.8528	57.8528										293	0.497442	0.497442	1.11376	1.11376			13	0.0428415	0.157239	0.28354	0.0448617	0.301393	0.112823	0.362465
293	0.940788	0.940788	76.1051	76.1051										294	0.521181	0.521181	1.18232	1.18232			14	0.0165879	0.0789549	0.493043	0.0178181	0.585114	0.0134618	0.383967
294	0.96863	0.96863	65.6397	65.6397										295	0.542203	0.542203	1.24336	1.24336			15	0.0376666	0.106317	0.391257	0.00706543	0.597487	0.0162019	0.379644
295	0.999115	0.999115	45.5171	45.5171										296	0.555831	0.555831	1.28518	1.28518			16	0.0464297	0.194185	0.254075	0.0546975	0.331543	0.0446171	0.364246
296	1.03128	1.03128	32.7896	32.7896										297	0.557178	0.557178	1.29405	1.29405			17	0.0318059	0.0887238	0.390886	0.0122566	1	0.0128915	0.414485
297	1.06449	1.06449	25.1556	25.1556										298	0.543616	0.543616	1.26025	1.26025			18	0.073986	0.128631	0.444059	0	0.543462	0.0487108	0.327249
298	1.09833	1.09833	20.2477	20.2477										299	0.517284	0.517284	1.18516	1.18516			19	0.0569106	0.132529	0.519352	0.00459054	0.670883	0.0106681	0.391266
299	1.13255	1.13255	16.8713	16.8713										300	0.484831	0.484831	1.08213	1.08213		Location	Resonator	Network 1	Network 2	Network 3	Network 4	Network 5	Network 6	Center module
300	1.16701	1.16701	14.4209	14.4209										301	0.454097	0.454097	0.969657	0.969657		6	1	0.0124005	0.00997466	0.0730565	0.0165587	0.0504398	0.214165	0.0770742
301	1.20161	1.20161	12.567	12.567										302	0.430826	0.430826	0.863757	0.863757			2	0	0.015388	0.0656514	0.0178737	0.00620573	0.298296	0.0751365
302	1.23635	1.23635	11.1179	11.1179										303	0.417605	0.417605	0.774821	0.774821			3	0.0177598	0	0.0540338	0.0236957	0.0202264	0.136324	0.0654025
303	1.27121	1.27121	9.95525	9.95525										304	0.414567	0.414567	0.708125	0.708125			4	0.00626784	0.0114853	0.0645507	0.00799693	0.0119904	0.50845	0.0933289
304	1.30624	1.30624	9.00245	9.00245										305	0.420588	0.420588	0.665255	0.665254			5	0.0120117	0.0154485	0.0624041	0.00986827	0.0263257	0.197221	0.0792509
305	1.34146	1.34146	8.20773	8.20773										306	0.434203	0.434203	0.645385	0.645385			6	0.0191705	0.0202287	0.0330983	0.0163338	0.0351022	0.134978	0.0750766
306	1.37695	1.37695	7.53497	7.53497										307	0.45411	0.45411	0.646358	0.646358			7	0.00757011	0.0147259	0.0683747	0.00652336	0.0197245	0.262448	0.0882466
307	1.41276	1.41276	6.95824	6.95824										308	0.479363	0.479363	0.665606	0.665606			8	0.0181362	0.0212139	0.0438721	0.0126849	0.0318469	0.139656	0.0766827
308	1.44897	1.44897	6.45844	6.45844										309	0.509396	0.509396	0.700828	0.700828			9	0.0104753	0.0157095	0.0733524	0.0102558	0.0148048	1	0.102858
309	1.48566	1.48566	6.0212	6.0212										310	0.543982	0.543982	0.750377	0.750377			10	0.0154306	0.0202546	0.0626786	0.00675243	0.0290204	0.200869	0.0818366
310	1.5229	1.5229	5.63551	5.63551										311	0.583161	0.583161	0.813393	0.813393			11	0.0193341	0.0292531	0	0.0131677	0.0343582	0.149678	0.0735004
311	1.56078	1.56078	5.29279	5.29279										312	0.627155	0.627155	0.889744	0.889744			12	0.0105764	0.0150201	0.0805383	0.00542515	0.0165331	0.438437	0.0847906
312	1.5994	1.5994	4.98626	4.98626										313	0.676252	0.676252	0.979851	0.979851			13	0.0237766	0.0313145	0.0523239	0.00748162	0.0288975	0.251662	0.0759577
313	1.63885	1.63885	4.7105	4.7105										314	0.730615	0.730615	1.08433	1.08433			14	0.0166224	0.0160838	0.0911235	0.00605239	0.0105737	0.693107	0.0873699
314	1.67925	1.67925	4.46111	4.46111										315	0.789922	0.789922	1.20336	1.20336			15	0.02373	0.0191404	0.0721266	0.000951307	0.0231374	0.0726782	0.0750057
315	1.7207	1.7207	4.2345	4.2345										316	0.852739	0.852739	1.33544	1.33544			16	0.023156	0.0406588	0.046852	0.00918562	0.0311921	0.104546	0.0747887
316	1.76332	1.76332	4.02769	4.02769										317	0.915519	0.915519	1.47536	1.47536			17	0.0403506	0.0194484	0.0718196	0.0112731	0	0.302625	0.0622292
317	1.80724	1.80724	3.83821	3.83821										318	0.971465	0.971465	1.61144	1.61144			18	0.0277258	0.0301378	0.0818476	0	0.0294273	0.0778257	0.0642358
318	1.85261	1.85261	3.66397	3.66397										319	1.01035	1.01035	1.72389	1.72389			19	0.0352527	0.0236542	0.0956326	0.00352302	0.0167362	0.0865392	0.0706211
319	1.89957	1.89957	3.50321	3.50321										320	1.0214	1.0214	1.78852	1.78852
320	1.9483	1.9483	3.35444	3.35444										321	0.999804	0.999804	1.78814	1.78814
321	1.99897	1.99897	3.21637	3.21637										322	0.951882	0.951882	1.72428	1.72428
322	2.05179	2.05179	3.08789	3.08789										323	0.892629	0.892629	1.61618	1.61618
323	2.10698	2.10698	2.96804	2.96804										324	0.837801	0.837801	1.48832	1.48832
324	2.16479	2.16479	2.85599	2.85599										325	0.798011	0.798011	1.35964	1.35964
325	2.2255	2.2255	2.75101	2.75101										326	0.777219	0.777219	1.24063	1.24063
326	2.28942	2.28942	2.65245	2.65245										327	0.773441	0.773441	1.13488	1.13488
327	2.35691	2.35691	2.55975	2.55975										328	0.779808	0.779808	1.04136	1.04136
328	2.42837	2.42837	2.4724	2.4724										329	0.785852	0.785852	0.956117	0.956118
329	2.50426	2.50426	2.38997	2.38997										330	0.78016	0.78016	0.87413	0.87413
330	2.5851	2.5851	2.31206	2.31206										331	0.755102	0.755102	0.791848	0.791848
331	2.67148	2.67148	2.2383	2.2383										332	0.711122	0.711122	0.709235	0.709235
332	2.76412	2.76412	2.16839	2.16839										333	0.656283	0.656283	0.629379	0.629379
333	2.86382	2.86382	2.10203	2.10203										334	0.601334	0.601334	0.556264	0.556264
334	2.97152	2.97152	2.03896	2.03896										335	0.554941	0.554941	0.49307	0.49307
335	3.08834	3.08834	1.97897	1.97897										336	0.521489	0.521489	0.441601	0.441601
336	3.21558	3.21558	1.92182	1.92182										337	0.500617	0.500617	0.402034	0.402034
337	3.35481	3.35481	1.86734	1.86734										338	0.487807	0.487807	0.372754	0.372754
338	3.50787	3.50787	1.81534	1.81534										339	0.476469	0.476469	0.350881	0.350881
339	3.677	3.677	1.76567	1.76567										340	0.461371	0.461371	0.333617	0.333617
340	3.86485	3.86485	1.71818	1.71818										341	0.441479	0.441479	0.319512	0.319512
341	4.07464	4.07464	1.67274	1.67274										342	0.420055	0.420055	0.308642	0.308642
342	4.31023	4.31023	1.62922	1.62922										343	0.402312	0.402312	0.301827	0.301827
343	4.57622	4.57622	1.58752	1.58752										344	0.392804	0.392804	0.299867	0.299867
344	4.87804	4.87804	1.54753	1.54753										345	0.394012	0.394012	0.303107	0.303107
345	5.22184	5.22184	1.50916	1.50916										346	0.406272	0.406272	0.311109	0.311109
346	5.61419	5.61419	1.47232	1.47232										347	0.428557	0.428557	0.322518	0.322518
347	6.06096	6.06096	1.43693	1.43693										348	0.459487	0.459487	0.335568	0.335568
348	6.5649	6.5649	1.40291	1.40291										349	0.498094	0.498094	0.349171	0.349171
349	7.1204	7.1204	1.3702	1.3702										350	0.544009	0.544009	0.363731	0.363731
350	7.704	7.704	1.33874	1.33874										351	0.596991	0.596991	0.380744	0.380744
351	8.26036	8.26036	1.30846	1.30846										352	0.656036	0.656036	0.401363	0.401363
352	8.69114	8.69114	1.27931	1.27931										353	0.718337	0.718337	0.424984	0.424984
353	8.86903	8.86903	1.25125	1.25125										354	0.7784	0.7784	0.448629	0.448629
354	8.69779	8.69779	1.22422	1.22422										355	0.828002	0.828002	0.467379	0.467379
355	8.18481	8.18481	1.19818	1.19818										356	0.858148	0.858148	0.476135	0.476135
356	7.4429	7.4429	1.1731	1.1731										357	0.863104	0.863104	0.472489	0.472489
357	6.61481	6.61481	1.14894	1.14894										358	0.843858	0.843858	0.458891	0.458891
358	5.80627	5.80627	1.12567	1.12567										359	0.807741	0.807741	0.44198	0.44198
359	5.07114	5.07114	1.10325	1.10325										360	0.764864	0.764864	0.429462	0.429462
360	4.42645	4.42645	1.08166	1.08166										361	0.724686	0.724686	0.427081	0.427081
361	3.87021	3.87021	1.06087	1.06087										362	0.694192	0.694192	0.437425	0.437425
362	3.39291	3.39291	1.04086	1.04086										363	0.677062	0.677062	0.460381	0.460381
363	2.98337	2.98337	1.02162	1.02162										364	0.673123	0.673123	0.494189	0.494189
364	2.63124	2.63124	1.00312	1.00312										365	0.678175	0.678175	0.536447	0.536447
365	2.32782	2.32782	0.985355	0.985355										366	0.684982	0.684982	0.585083	0.585083
366	2.06633	2.06633	0.968306	0.968306										367	0.685955	0.685955	0.639412	0.639412
367	1.8418	1.8418	0.951966	0.951966										368	0.67653	0.67653	0.700652	0.700652
368	1.65098	1.65098	0.936328	0.936328										369	0.656827	0.656827	0.770981	0.770981
369	1.49224	1.49224	0.921387	0.921387										370	0.630393	0.630393	0.851254	0.851254
370	1.36546	1.36546	0.907143	0.907143										371	0.601459	0.601459	0.938634	0.938634
371	1.27176	1.27176	0.893596	0.893596										372	0.572765	0.572765	1.02514	1.02514
372	1.21301	1.21301	0.880752	0.880752										373	0.54471	0.54471	1.0981	1.0981
373	1.19098	1.19098	0.86862	0.86862										374	0.515895	0.515895	1.14375	1.14375
374	1.20644	1.20644	0.857212	0.857212										375	0.484712	0.484712	1.1537	1.1537
375	1.25853	1.25853	0.846544	0.846544										376	0.450798	0.450798	1.12948	1.12948
376	1.3447	1.3447	0.836638	0.836638										377	0.415186	0.415186	1.08087	1.08087
377	1.46082	1.46082	0.827522	0.827522										378	0.379403	0.379403	1.02039	1.02039
378	1.60099	1.60099	0.819229	0.819229										379	0.344674	0.344674	0.958951	0.958951
379	1.75636	1.75636	0.811799	0.811799										380	0.311722	0.311722	0.904598	0.904598
380	1.9132	1.91319	0.805282	0.805282										381	0.281011	0.281011	0.862697	0.862697
381	2.05149	2.05149	0.799735	0.799735										382	0.253224	0.253224	0.835598	0.835598
382	2.14659	2.14659	0.795228	0.795228										383	0.229891	0.229891	0.821399	0.821399
383	2.1765	2.1765	0.791843	0.791843										384	0.213802	0.213802	0.813541	0.813541
384	2.13221	2.13221	0.789677	0.789677										385	0.208221	0.208221	0.803296	0.803296
385	2.02279	2.02279	0.788843	0.788843										386	0.214476	0.214476	0.784224	0.784224
386	1.86971	1.86971	0.789475	0.789475										387	0.230291	0.230291	0.754758	0.754759
387	1.69616	1.69616	0.791731	0.791731										388	0.250834	0.250834	0.717135	0.717135
388	1.51993	1.51993	0.795791	0.795791										389	0.270612	0.270612	0.674941	0.674941
389	1.35183	1.35183	0.801861	0.801861										390	0.284708	0.284708	0.631638	0.631638
390	1.19725	1.19725	0.810176	0.810176										391	0.289922	0.289922	0.590068	0.590068
391	1.05824	1.05824	0.820985	0.820985										392	0.285712	0.285712	0.552121	0.552121
392	0.935153	0.935153	0.834541	0.834541										393	0.274041	0.274041	0.518476	0.518476
393	0.827684	0.827684	0.851062	0.851062										394	0.258218	0.258218	0.488791	0.488791
394	0.735426	0.735426	0.870655	0.870655										395	0.241693	0.241693	0.462287	0.462287
395	0.658155	0.658155	0.89318	0.89318										396	0.227422	0.227422	0.438316	0.438316
396	0.595899	0.595899	0.917993	0.917993										397	0.217636	0.217636	0.416648	0.416648
397	0.548848	0.548848	0.94353	0.94353										398	0.213758	0.213758	0.397438	0.397438
398	0.517101	0.517101	0.966704	0.966704										399	0.216422	0.216422	0.381053	0.381053
399	0.500327	0.500327	0.982262	0.982262										400	0.225571	0.225571	0.367917	0.367917
400	0.497522	0.497522	0.98269	0.98269										401	0.240584	0.240584	0.358399	0.358399
401	0.507008	0.507008	0.959751	0.959751										402	0.260366	0.260366	0.352633	0.352633
402	0.526708	0.526708	0.908235	0.908235										403	0.283372	0.283372	0.350177	0.350177
403	0.554506	0.554506	0.829887	0.829887										404	0.30767	0.30767	0.349628	0.349628
404	0.588523	0.588523	0.733451	0.733451										405	0.331229	0.331229	0.348604	0.348604
405	0.627238	0.627238	0.630152	0.630152										406	0.352547	0.352547	0.344596	0.344596
406	0.669493	0.669493	0.528876	0.528876										407	0.371375	0.371375	0.336503	0.336503
407	0.714447	0.714447	0.434455	0.434455										408	0.38904	0.38904	0.325692	0.325692
408	0.761506	0.761506	0.348604	0.348604										409	0.407974	0.407974	0.315508	0.315508
409	0.810262	0.810262	0.271694	0.271694										410	0.430446	0.430446	0.309513	0.309513
410	0.860449	0.860449	0.204149	0.204149										411	0.456894	0.456894	0.309726	0.309726
411	0.9119	0.9119	0.146965	0.146965										412	0.484615	0.484615	0.315669	0.315669
412	0.964524	0.964524	0.101263	0.101263										413	0.507677	0.507677	0.324327	0.324327
413	1.01829	1.01829	0.0674265	0.0674265										414	0.518866	0.518866	0.331145	0.331145
414	1.07319	1.07319	0.0445079	0.0445079										415	0.513294	0.513294	0.332063	0.332063
415	1.12929	1.12929	0.0302072	0.0302072										416	0.491099	0.491099	0.325415	0.325415
416	1.18663	1.18663	0.0215341	0.0215341										417	0.456768	0.456768	0.31217	0.31217
417	1.24532	1.24532	0.015998	0.015998										418	0.41619	0.41619	0.294652	0.294652
418	1.30546	1.30546	0.0122436	0.0122436										419	0.374213	0.374213	0.27517	0.27517
419	1.36718	1.36718	0.00970545	0.00970545										420	0.33387	0.33387	0.255398	0.255398
420	1.43062	1.43062	0.00810168	0.00810168										421	0.296696	0.296696	0.236375	0.236375
421	1.49594	1.49594	0.00722176	0.00722176										422	0.263339	0.263339	0.218767	0.218767
422	1.56332	1.56332	0.00689641	0.00689641										423	0.234068	0.234068	0.20314	0.20314
423	1.63297	1.63297	0.00700214	0.00700214										424	0.20911	0.20911	0.1902	0.1902
424	1.70508	1.70508	0.0074562	0.0074562										425	0.18885	0.18885	0.180979	0.180979
425	1.77991	1.77991	0.00820486	0.00820486										426	0.173923	0.173923	0.176927	0.176927
426	1.85772	1.85772	0.00921229	0.00921229										427	0.165145	0.165145	0.17982	0.17982
427	1.9388	1.9388	0.0104528	0.0104528										428	0.163254	0.163254	0.19139	0.19139
428	2.02348	2.02348	0.0119064	0.0119064										429	0.168507	0.168507	0.212826	0.212826
429	2.11211	2.11211	0.013556	0.013556										430	0.18039	0.18039	0.244437	0.244437
430	2.20509	2.20509	0.0153863	0.0153863										431	0.197601	0.197601	0.28547	0.28547
431	2.30287	2.30287	0.0173832	0.0173832										432	0.218164	0.218164	0.333784	0.333784
432	2.40595	2.40595	0.0195335	0.0195335										433	0.239553	0.239553	0.385272	0.385272
433	2.5149	2.5149	0.0218248	0.0218248										434	0.259057	0.259057	0.433627	0.433627
434	2.63035	2.63035	0.0242455	0.0242455										435	0.274637	0.274637	0.471418	0.471418
435	2.75303	2.75303	0.0267847	0.0267847										436	0.28592	0.28592	0.492602	0.492602
436	2.88376	2.88376	0.0294322	0.0294322										437	0.294214	0.294214	0.494656	0.494656
437	3.02349	3.02349	0.0321786	0.0321786										438	0.301054	0.301054	0.478528	0.478528
438	3.17329	3.17329	0.0350152	0.0350152										439	0.306469	0.306469	0.447149	0.447149
439	3.33442	3.33442	0.0379338	0.0379338										440	0.308605	0.308605	0.404567	0.404567
440	3.50833	3.50833	0.0409271	0.0409271										441	0.305184	0.305184	0.35608	0.35608
441	3.69669	3.69669	0.0439882	0.0439882										442	0.295641	0.295641	0.307882	0.307882
442	3.90147	3.90147	0.0471106	0.0471106										443	0.281996	0.281996	0.265307	0.265307
443	4.125	4.125	0.0502887	0.0502887										444	0.267883	0.267883	0.231009	0.231009
444	4.37	4.37	0.0535172	0.0535172										445	0.256931	0.256931	0.20472	0.20472
445	4.6397	4.6397	0.056791	0.056791										446	0.251687	0.251687	0.184454	0.184454
446	4.93795	4.93795	0.0601057	0.0601057										447	0.253219	0.253219	0.167919	0.167919
447	5.26934	5.26934	0.0634573	0.0634573										448	0.26116	0.26116	0.153449	0.153449
448	5.63933	5.63933	0.066842	0.066842										449	0.274009	0.274009	0.140413	0.140413
449	6.05444	6.05444	0.0702562	0.0702562										450	0.289483	0.289483	0.129227	0.129227
450	6.52237	6.52237	0.0736969	0.0736969										451	0.304856	0.304856	0.120928	0.120928
451	7.05215	7.05215	0.0771612	0.0771612										452	0.317545	0.317545	0.116391	0.116391
452	7.654	7.654	0.0806464	0.0806464										453	0.32638	0.32638	0.115737	0.115737
453	8.33894	8.33894	0.0841501	0.0841501										454	0.333089	0.333089	0.118486	0.118486
454	9.11752	9.11752	0.08767	0.08767										455	0.342255	0.342255	0.124248	0.124248
455	9.99699	9.99699	0.0912043	0.0912043										456	0.358972	0.358972	0.133184	0.133184
456	10.9756	10.9756	0.0947509	0.0947509										457	0.386115	0.386115	0.145843	0.145843
457	12.0323	12.0323	0.0983082	0.0983082										458	0.423293	0.423293	0.162645	0.162645
458	13.112	13.112	0.101875	0.101875										459	0.467075	0.467075	0.183252	0.183252
459	14.11	14.11	0.105449	0.105449										460	0.511123	0.511123	0.205856	0.205856
460	14.8738	14.8738	0.10903	0.10903										461	0.54655	0.54655	0.226646	0.226646
461	15.2434	15.2434	0.112616	0.112616										462	0.564872	0.564872	0.240475	0.240475
462	15.1294	15.1294	0.116206	0.116206										463	0.56431	0.56431	0.243532	0.243532
463	14.5686	14.5686	0.119799	0.119799										464	0.553672	0.553672	0.23605	0.23605
464	13.6989	13.6989	0.123395	0.123395										465	0.547867	0.547867	0.221835	0.221835
465	12.6822	12.6822	0.126992	0.126992										466	0.559683	0.559683	0.205625	0.205625
466	11.6442	11.6442	0.13059	0.13059										467	0.595637	0.595637	0.191403	0.191403
467	10.6599	10.6599	0.134189	0.134189										468	0.657039	0.657039	0.182295	0.182295
468	9.76331	9.76331	0.137787	0.137787										469	0.742974	0.742974	0.180906	0.180906
469	8.96376	8.96376	0.141384	0.141384										470	0.852306	0.852306	0.189271	0.189271
470	8.25789	8.25789	0.144979	0.144979										471	0.983841	0.983841	0.208413	0.208413
471	7.63689	7.63689	0.148573	0.148573										472	1.13481	1.13481	0.237954	0.237954
472	7.09041	7.09041	0.152165	0.152165										473	1.29789	1.29789	0.275823	0.275823
473	6.6083	6.6083	0.155754	0.155754										474	1.45757	1.45757	0.317757	0.317757
474	6.18143	6.18143	0.15934	0.15934										475	1.58926	1.58926	0.357036	0.357036
475	5.80185	5.80185	0.162923	0.162923										476	1.66663	1.66663	0.385971	0.385971
476	5.46281	5.46281	0.166502	0.166502										477	1.67643	1.67643	0.399498	0.399498
477	5.1586	5.1586	0.170079	0.170079										478	1.6267	1.6267	0.39779	0.39779
478	4.88443	4.88443	0.173651	0.173651										479	1.5391	1.5391	0.385025	0.385025
479	4.63628	4.63628	0.17722	0.17722										480	1.43536	1.43536	0.366185	0.366185
480	4.41076	4.41076	0.180784	0.180784										481	1.33019	1.33019	0.345029	0.345029
481	4.20502	4.20502	0.184345	0.184345										482	1.23124	1.23124	0.323761	0.323761
482	4.01663	4.01663	0.187902	0.187902										483	1.14147	1.14147	0.303449	0.303449
483	3.84355	3.84355	0.191455	0.191455										484	1.06137	1.06137	0.284505	0.284505
484	3.68403	3.68403	0.195003	0.195003										485	0.990283	0.990283	0.267009	0.267009
485	3.53655	3.53655	0.198547	0.198547										486	0.927161	0.927161	0.2509	0.2509
486	3.39983	3.39983	0.202088	0.202088										487	0.870863	0.870863	0.236076	0.236076
487	3.27275	3.27275	0.205624	0.205624										488	0.82031	0.82031	0.222454	0.222454
488	3.15433	3.15433	0.209156	0.209156										489	0.774519	0.774519	0.210002	0.210002
489	3.04373	3.04373	0.212684	0.212684										490	0.732608	0.732608	0.198786	0.198786
490	2.94022	2.94022	0.216208	0.216208										491	0.693775	0.693775	0.189011	0.189011
491	2.84314	2.84314	0.219729	0.219729										492	0.657278	0.657278	0.181085	0.181085
492	2.75192	2.75192	0.223245	0.223245										493	0.622411	0.622411	0.175666	0.175666
493	2.66606	2.66606	0.226758	0.226758										494	0.588457	0.588457	0.173638	0.173638
494	2.58511	2.58511	0.230268	0.230268										495	0.554589	0.554589	0.175871	0.175871
495	2.50868	2.50868	0.233774	0.233774										496	0.519621	0.519621	0.18269	0.18269
496	2.43641	2.43641	0.237277	0.237277										497	0.48169	0.48169	0.193281	0.193281
497	2.36799	2.36799	0.240776	0.240776										498	0.438473	0.438473	0.205589	0.205589
498	2.30314	2.30314	0.244273	0.244273										499	0.388847	0.388847	0.216911	0.216911
499	2.24161	2.24161	0.247767	0.247767										500	0.335667	0.335667	0.224716	0.224716
500	2.18317	2.18317	0.251258	0.251258										501	0.287199	0.287199	0.227399	0.227399
501	2.12763	2.12763	0.254746	0.254746										502	0.254953	0.254953	0.224761	0.224761
502	2.07481	2.07481	0.258233	0.258233										503	0.248088	0.248088	0.217788	0.217788
503	2.02454	2.02454	0.261717	0.261717										504	0.268323	0.268323	0.207846	0.207846
504	1.97669	1.97669	0.265199	0.265199										505	0.31161	0.31161	0.195993	0.195993
505	1.93113	1.93113	0.268679	0.268679										506	0.373385	0.373385	0.18272	0.18272
506	1.88774	1.88774	0.272157	0.272157										507	0.449654	0.449653	0.168031	0.168031
507	1.84643	1.84643	0.275634	0.275634										508	0.534506	0.534506	0.151726	0.151726
508	1.80712	1.80712	0.27911	0.27911										509	0.617963	0.617963	0.133892	0.133892
509	1.76973	1.76973	0.282585	0.282585										510	0.687442	0.687442	0.115404	0.115404
510	1.73421	1.73421	0.286059	0.286059										511	0.733495	0.733495	0.0978893	0.0978893
511	1.70049	1.70049	0.289532	0.289532										512	0.754708	0.754708	0.0829417	0.0829417
512	1.66856	1.66856	0.293005	0.293005										513	0.756569	0.756569	0.0713949	0.0713949
513	1.63837	1.63837	0.296477	0.296477										514	0.746666	0.746666	0.0633957	0.0633957
514	1.6099	1.6099	0.29995	0.29995										515	0.731249	0.731249	0.05894	0.05894
515	1.58316	1.58316	0.303422	0.303422										516	0.714354	0.714354	0.0582026	0.0582026
516	1.55812	1.55812	0.306895	0.306895										517	0.698226	0.698226	0.0614483	0.0614483
517	1.53478	1.53478	0.310369	0.310369										518	0.68397	0.68397	0.0687846	0.0687846
518	1.51312	1.51312	0.313844	0.313844										519	0.672033	0.672033	0.0801177	0.0801177
519	1.49311	1.49311	0.317319	0.317319										520	0.662477	0.662477	0.0953172	0.0953172
520	1.47466	1.47466	0.320796	0.320796										521	0.655098	0.655098	0.11437	0.11437
521	1.45761	1.45761	0.324275	0.324275										522	0.649421	0.649421	0.137418	0.137418
522	1.44165	1.44165	0.327755	0.327755										523	0.644598	0.644598	0.164713	0.164713
523	1.42623	1.42623	0.331237	0.331237										524	0.63921	0.63921	0.196474	0.196474
524	1.4104	1.4104	0.334722	0.334722										525	0.631025	0.631025	0.232657	0.232657
525	1.3926	1.3926	0.338208	0.338208										526	0.616897	0.616897	0.272614	0.272614
526	1.37038	1.37038	0.341698	0.341698										527	0.593222	0.593222	0.314777	0.314777
527	1.34013	1.34013	0.34519	0.34519										528	0.557391	0.557391	0.356734	0.356734
528	1.29716	1.29716	0.348686	0.348686										529	0.509808	0.509808	0.395957	0.395957
529	1.23657	1.23657	0.352185	0.352185										530	0.45456	0.45456	0.430574	0.430574
530	1.15538	1.15538	0.355688	0.355688										531	0.39744	0.39744	0.459061	0.459061
531	1.0554	1.0554	0.359195	0.359195										532	0.343183	0.343183	0.47944	0.47944
532	0.944543	0.944543	0.362706	0.362706										533	0.294558	0.294558	0.489879	0.489879
533	0.83447	0.83447	0.366221	0.366221										534	0.253029	0.253029	0.490239	0.490239
534	0.735864	0.735864	0.369741	0.369741										535	0.219333	0.219333	0.482203	0.482203
535	0.654883	0.654883	0.373266	0.373266										536	0.193614	0.193614	0.467894	0.467894
536	0.59265	0.59265	0.376796	0.376796										537	0.175479	0.175479	0.449056	0.449056
537	0.546843	0.546843	0.380331	0.380331										538	0.16397	0.16397	0.427343	0.427343
538	0.51369	0.51369	0.383873	0.383873										539	0.157612	0.157612	0.404563	0.404563
539	0.489405	0.489405	0.38742	0.38742										540	0.154767	0.154767	0.382345	0.382345
540	0.470884	0.470884	0.390973	0.390973										541	0.154044	0.154044	0.361771	0.361771
541	0.455857	0.455857	0.394533	0.394533										542	0.154467	0.154467	0.343323	0.343323
542	0.442785	0.442785	0.398099	0.398099										543	0.155423	0.155423	0.327029	0.327029
543	0.430673	0.430673	0.401673	0.401673										544	0.156525	0.156525	0.312611	0.312611
544	0.41891	0.41891	0.405253	0.405253										545	0.157477	0.157477	0.299519	0.299519
545	0.407134	0.407134	0.408842	0.408842										546	0.157946	0.157946	0.286857	0.286857
546	0.395154	0.395154	0.412438	0.412438										547	0.157426	0.157426	0.27321	0.27321
547	0.38289	0.38289	0.416042	0.416042										548	0.15513	0.15513	0.256493	0.256493
548	0.370342	0.370342	0.419655	0.419655										549	0.150062	0.150062	0.234192	0.234192
549	0.357574	0.357574	0.423276	0.423276										550	0.141548	0.141548	0.204601	0.204601
550	0.34471	0.34471	0.426906	0.426906										551	0.130145	0.130145	0.16879	0.16879
551	0.331942	0.331942	0.430545	0.430545										552	0.117817	0.117817	0.131058	0.131058
552	0.319546	0.319546	0.434194	0.434194										553	0.106678	0.106678	0.0965065	0.0965065
553	0.307907	0.307907	0.437852	0.437852										554	0.0976904	0.0976904	0.0685355	0.0685355
554	0.297557	0.297557	0.441521	0.441521										555	0.0906552	0.0906552	0.0488509	0.0488509
555	0.289214	0.289214	0.4452	0.4452										556	0.0849043	0.0849043	0.0387311	0.0387311
556	0.283817	0.283817	0.448889	0.448889										557	0.0798284	0.0798284	0.038219	0.038219
557	0.282531	0.282531	0.452589	0.452589										558	0.0751017	0.0751017	0.0442106	0.0442106
558	0.286701	0.286701	0.456301	0.456301										559	0.0707588	0.0707588	0.0532813	0.0532813
559	0.297716	0.297716	0.460024	0.460024										560	0.0671886	0.0671886	0.0637986	0.0637986
560	0.316813	0.316813	0.463759	0.463759										561	0.0649778	0.0649778	0.0752504	0.0752504
561	0.344862	0.344862	0.467506	0.467506										562	0.0646241	0.0646241	0.0875642	0.0875642
562	0.38216	0.38216	0.471265	0.471265										563	0.0663706	0.0663706	0.10084	0.10084
563	0.428192	0.428192	0.475037	0.475037										564	0.0703164	0.0703164	0.11526	0.11526
564	0.481252	0.481252	0.478823	0.478823										565	0.076599	0.076599	0.13105	0.13105
565	0.537936	0.537936	0.482621	0.482621										566	0.0854338	0.0854338	0.148467	0.148467
566	0.592771	0.592771	0.486433	0.486433										567	0.0970198	0.0970198	0.167802	0.167802
567	0.638673	0.638673	0.490259	0.490259										568	0.111388	0.111388	0.189369	0.189369
568	0.668813	0.668813	0.4941	0.4941										569	0.12821	0.12821	0.213493	0.213493
569	0.679283	0.679283	0.497955	0.497955										570	0.146568	0.146568	0.240436	0.240436
570	0.670613	0.670613	0.501825	0.501825										571	0.164759	0.164759	0.270226	0.270226
571	0.646875	0.646876	0.50571	0.50571										572	0.180386	0.180386	0.302335	0.302335
572	0.613389	0.61339	0.509611	0.509611										573	0.190971	0.190971	0.335224	0.335224
573	0.574851	0.574851	0.513528	0.513528										574	0.194933	0.194933	0.36592	0.36592
574	0.534595	0.534595	0.517461	0.517461										575	0.192244	0.192244	0.390057	0.390057
575	0.494666	0.494666	0.52141	0.52141										576	0.184288	0.184288	0.402979	0.402979
576	0.456171	0.456171	0.525377	0.525377										577	0.173166	0.173166	0.402076	0.402076
577	0.419634	0.419634	0.529361	0.529361										578	0.16089	0.16089	0.388862	0.388862
578	0.385256	0.385256	0.533363	0.533363										579	0.148819	0.148819	0.368637	0.368637
579	0.353084	0.353084	0.537383	0.537383										580	0.137567	0.137567	0.34798	0.34798
580	0.323112	0.323112	0.541421	0.541421										581	0.127254	0.127254	0.332439	0.332439
581	0.295352	0.295352	0.545478	0.545478										582	0.117792	0.117792	0.32561	0.32561
582	0.26987	0.26987	0.549554	0.549554										583	0.109058	0.109058	0.329215	0.329215
583	0.246825	0.246825	0.553649	0.553649										584	0.100955	0.100955	0.343583	0.343583
584	0.226494	0.226494	0.557765	0.557765										585	0.0934358	0.0934358	0.368247	0.368247
585	0.209284	0.209284	0.5619	0.5619										586	0.0864973	0.0864973	0.402503	0.402503
586	0.195727	0.195727	0.566057	0.566057										587	0.0801849	0.0801849	0.445771	0.445771
587	0.186418	0.186418	0.570234	0.570234										588	0.0745942	0.0745943	0.497743	0.497743
588	0.181903	0.181903	0.574433	0.574433										589	0.0698732	0.0698732	0.558439	0.558439
589	0.182517	0.182517	0.578654	0.578654										590	0.0662142	0.0662142	0.628267	0.628268
590	0.188267	0.188267	0.582897	0.582897										591	0.0638209	0.0638209	0.70817	0.70817
591	0.198833	0.198833	0.587163	0.587163										592	0.0628441	0.0628441	0.799747	0.799747
592	0.213683	0.213683	0.591452	0.591452										593	0.0633205	0.0633205	0.905213	0.905213
593	0.232222	0.232222	0.595764	0.595764										594	0.0651822	0.0651822	1.02729	1.02729
594	0.253906	0.253906	0.6001	0.6001										595	0.0683686	0.0683686	1.16925	1.16925
595	0.278296	0.278296	0.604461	0.604461										596	0.0729911	0.0729911	1.3348	1.3348
596	0.305067	0.305067	0.608846	0.608846										597	0.0794772	0.0794772	1.52667	1.52667
597	0.333997	0.333997	0.613257	0.613257										598	0.0886647	0.0886647	1.74311	1.74311
598	0.36495	0.36495	0.617694	0.617694										599	0.101784	0.101784	1.97251	1.97251
599	0.397857	0.397857	0.622156	0.622156										600	0.120087	0.120087	2.18899	2.18899
600	0.432707	0.432707	0.626645	0.626645										601	0.143997	0.143997	2.35559	2.35559
601	0.469532	0.469532	0.631162	0.631162										602	0.172488	0.172488	2.44074	2.44074
602	0.508402	0.508402	0.635706	0.635706										603	0.203673	0.203673	2.43802	2.43802
603	0.549425	0.549424	0.640278	0.640278										604	0.236134	0.236134	2.36762	2.36762
604	0.592735	0.592735	0.644878	0.644878										605	0.269543	0.269543	2.25959	2.25959
605	0.638503	0.638503	0.649508	0.649508										606	0.304373	0.304373	2.13836	2.13836
606	0.686928	0.686928	0.654167	0.654167										607	0.34136	0.34136	2.01788	2.01788
607	0.738246	0.738246	0.658857	0.658857										608	0.381125	0.381125	1.90334	1.90334
608	0.792727	0.792727	0.663577	0.663577										609	0.423908	0.423908	1.79401	1.79401
609	0.850686	0.850686	0.668328	0.668328										610	0.469309	0.469309	1.68551	1.68551
610	0.912482	0.912482	0.67311	0.67311										611	0.516031	0.516031	1.57175	1.57175
611	0.978527	0.978527	0.677925	0.677925										612	0.561834	0.561834	1.44771	1.44771
612	1.0493	1.0493	0.682773	0.682773										613	0.603952	0.603952	1.31328	1.31328
613	1.12534	1.12534	0.687654	0.687654										614	0.639746	0.639746	1.17606	1.17606
614	1.20729	1.20729	0.692569	0.692569										615	0.666654	0.666654	1.04943	1.04943
615	1.29587	1.29587	0.697518	0.697518										616	0.681355	0.681355	0.946114	0.946114
616	1.39193	1.39193	0.702502	0.702502										617	0.67993	0.67993	0.872129	0.872129
617	1.49645	1.49645	0.707523	0.707523										618	0.660187	0.660187	0.825321	0.825321
618	1.61058	1.61058	0.712579	0.712579										619	0.62398	0.62398	0.798419	0.798419
619	1.73566	1.73566	0.717672	0.717672										620	0.576814	0.576814	0.783466	0.783466
620	1.87325	1.87325	0.722803	0.722803										621	0.525307	0.525307	0.774552	0.774552
621	2.02515	2.02515	0.727972	0.727972										622	0.475112	0.475112	0.768302	0.768302
622	2.19348	2.19348	0.73318	0.73318										623	0.43038	0.43038	0.763436	0.763436
623	2.38065	2.38065	0.738427	0.738427										624	0.394103	0.394103	0.760195	0.760195
624	2.58941	2.58941	0.743714	0.743714										625	0.368438	0.368438	0.759574	0.759574
625	2.82277	2.82277	0.749042	0.749042										626	0.354768	0.354768	0.762396	0.762396
626	3.08388	3.08388	0.754412	0.754412										627	0.35371	0.35371	0.768833	0.768833
627	3.37571	3.37571	0.759824	0.759824										628	0.365212	0.365212	0.778548	0.778548
628	3.70043	3.70043	0.765279	0.765279										629	0.388717	0.388717	0.791039	0.791039
629	4.05831	4.05831	0.770778	0.770778										630	0.423368	0.423368	0.805771	0.805771
630	4.44581	4.44581	0.776321	0.776321										631	0.468134	0.468134	0.822089	0.822089
631	4.85299	4.85299	0.781909	0.781909										632	0.521723	0.521723	0.83897	0.83897
632	5.26032	5.26032	0.787543	0.787543										633	0.582192	0.582192	0.854643	0.854643
633	5.63682	5.63682	0.793224	0.793224										634	0.64622	0.64622	0.866149	0.866149
634	5.94225	5.94225	0.798953	0.798953										635	0.708225	0.708225	0.869034	0.869034
635	6.13637	6.13637	0.80473	0.80473										636	0.760002	0.760002	0.85769	0.85769
636	6.19349	6.19349	0.810556	0.810556										637	0.792111	0.792111	0.826994	0.826994
637	6.11343	6.11343	0.816432	0.816432										638	0.797817	0.797817	0.774976	0.774976
638	5.92062	5.92062	0.822359	0.822359										639	0.777718	0.777718	0.704528	0.704528
639	5.65231	5.65231	0.828338	0.828338										640	0.741109	0.741109	0.622305	0.622305
640	5.34519	5.34519	0.83437	0.83437										641	0.702586	0.702586	0.536123	0.536123
641	5.02766	5.02766	0.840455	0.840455										642	0.676657	0.676657	0.453295	0.453295
642	4.71818	4.71818	0.846595	0.846595										643	0.673801	0.673801	0.3801	0.3801
643	4.42698	4.42698	0.852791	0.852791										644	0.699382	0.699382	0.321372	0.321372
644	4.15862	4.15862	0.859043	0.859043										645	0.754664	0.754664	0.27985	0.27985
645	3.91424	3.91424	0.865352	0.865352										646	0.838556	0.838556	0.255349	0.255349
646	3.69308	3.69308	0.87172	0.87172										647	0.949452	0.949452	0.244797	0.244797
647	3.49345	3.49345	0.878148	0.878148										648	1.08669	1.08669	0.243901	0.243901
648	3.31333	3.31333	0.884636	0.884636										649	1.25108	1.25108	0.249002	0.249002
649	3.15062	3.15062	0.891185	0.891185										650	1.44438	1.44438	0.257731	0.257731
650	3.00337	3.00337	0.897798	0.897798										651	1.66804	1.66804	0.268804	0.268804
651	2.86976	2.86976	0.904474	0.904474										652	1.92106	1.92106	0.281639	0.281639
652	2.74818	2.74818	0.911216	0.911216										653	2.1967	2.1967	0.296056	0.296056
653	2.63724	2.63724	0.918023	0.918023										654	2.4787	2.4787	0.312012	0.312012
654	2.53569	2.53569	0.924898	0.924898										655	2.74015	2.74015	0.329284	0.329284
655	2.44248	2.44248	0.931842	0.931842										656	2.95033	2.95033	0.347142	0.347142
656	2.35666	2.35666	0.938855	0.938855										657	3.08981	3.08981	0.364258	0.364258
657	2.27743	2.27743	0.94594	0.94594										658	3.16077	3.16077	0.379017	0.379017
658	2.20409	2.20409	0.953097	0.953097										659	3.17942	3.17942	0.390011	0.390011
659	2.13602	2.13602	0.960328	0.960328										660	3.15943	3.15943	0.396336	0.396336
660	2.0727	2.0727	0.967633	0.967633										661	3.10621	3.10621	0.397384	0.397384
661	2.01366	2.01366	0.975016	0.975016										662	3.02384	3.02384	0.392044	0.392044
662	1.95848	1.95848	0.982476	0.982476										663	2.92068	2.92068	0.37819	0.37819
663	1.90681	1.90681	0.990016	0.990016										664	2.8074	2.8074	0.353987	0.353987
664	1.85832	1.85832	0.997636	0.997636										665	2.69292	2.69292	0.320635	0.320635
665	1.81274	1.81274	1.00534	1.00534										666	2.58301	2.58301	0.283233	0.283233
666	1.76982	1.76982	1.01313	1.01313										667	2.48093	2.48093	0.248096	0.248096
667	1.72933	1.72933	1.021	1.021										668	2.38825	2.38825	0.219536	0.219536
668	1.69108	1.69108	1.02896	1.02896										669	2.30532	2.30532	0.198907	0.198907
669	1.65488	1.65488	1.03701	1.03701										670	2.23164	2.23164	0.185452	0.185452
670	1.62058	1.62058	1.04514	1.04514										671	2.16622	2.16622	0.177554	0.177554
671	1.58804	1.58804	1.05338	1.05338										672	2.10778	2.10778	0.173763	0.173763
672	1.55712	1.55712	1.0617	1.0617										673	2.05523	2.05523	0.173567	0.173567
673	1.52772	1.52772	1.07012	1.07012										674	2.00794	2.00794	0.177998	0.177998
674	1.49971	1.49971	1.07864	1.07864										675	1.96584	1.96584	0.189695	0.189695
675	1.47302	1.47302	1.08726	1.08726										676	1.929	1.929	0.211311	0.211311
676	1.44756	1.44756	1.09598	1.09598										677	1.89838	1.89838	0.242147	0.242147
677	1.42323	1.42323	1.1048	1.1048										678	1.87932	1.87932	0.276101	0.276101
678	1.39998	1.39998	1.11373	1.11373										679	1.884	1.884	0.304379	0.304379
679	1.37774	1.37774	1.12277	1.12277										680	1.92354	1.92354	0.321055	0.321055
680	1.35645	1.35645	1.13192	1.13192										681	1.99442	1.99442	0.325915	0.325915
681	1.33604	1.33604	1.14117	1.14117										682	2.07758	2.07758	0.323092	0.323092
682	1.31648	1.31648	1.15055	1.15055										683	2.15308	2.15308	0.317878	0.317878
683	1.29771	1.29771	1.16004	1.16004										684	2.21215	2.21215	0.314042	0.314042
684	1.2797	1.2797	1.16965	1.16965										685	2.25655	2.25655	0.313064	0.313064
685	1.2624	1.2624	1.17938	1.17938										686	2.2923	2.2923	0.314924	0.314924
686	1.24578	1.24578	1.18924	1.18924										687	2.32529	2.32529	0.319074	0.319074
687	1.22981	1.22981	1.19922	1.19922										688	2.35995	2.35995	0.324977	0.324977
688	1.21445	1.21445	1.20933	1.20933										689	2.39937	2.39937	0.332265	0.332265
689	1.19968	1.19968	1.21958	1.21958										690	2.44572	2.44572	0.340737	0.340737
690	1.18546	1.18546	1.22996	1.22996										691	2.50069	2.50069	0.350326	0.350326
691	1.17179	1.17179	1.24047	1.24047										692	2.56576	2.56576	0.361066	0.361066
692	1.15863	1.15863	1.25113	1.25113										693	2.64239	2.64239	0.373067	0.373067
693	1.14597	1.14597	1.26194	1.26194										694	2.73217	2.73217	0.386497	0.386497
694	1.13378	1.13378	1.27289	1.27289										695	2.83693	2.83693	0.401556	0.401556
695	1.12205	1.12205	1.28399	1.28399										696	2.9587	2.9587	0.418463	0.418463
696	1.11077	1.11077	1.29524	1.29524										697	3.09965	3.09965	0.437428	0.437428
697	1.09991	1.09991	1.30665	1.30665										698	3.26175	3.26175	0.458613	0.458613
698	1.08948	1.08948	1.31822	1.31822										699	3.44601	3.44601	0.482028	0.482028
699	1.07945	1.07945	1.32996	1.32996										700	3.65113	3.65113	0.507334	0.507334
700	1.06981	1.06981	1.34186	1.34186										701	3.87096	3.87096	0.533511	0.533511
701	1.06056	1.06056	1.35394	1.35394										702	4.09092	4.09092	0.5584	0.5584
702	1.05168	1.05168	1.36619	1.36619										703	4.28494	4.28494	0.578358	0.578358
703	1.04318	1.04318	1.37862	1.37862										704	4.418	4.418	0.588727	0.588727
704	1.03503	1.03503	1.39123	1.39123										705	4.46064	4.46064	0.585863	0.585863
705	1.02725	1.02725	1.40404	1.40404										706	4.41078	4.41078	0.569955	0.569955
706	1.01982	1.01982	1.41703	1.41703										707	4.29995	4.29995	0.545548	0.545548
707	1.01274	1.01274	1.43023	1.43023										708	4.16949	4.16949	0.518155	0.518155
708	1.00601	1.00601	1.44362	1.44362										709	4.03769	4.03769	0.490042	0.490042
709	0.999628	0.999628	1.45722	1.45722										710	3.88833	3.88833	0.45911	0.45911
710	0.993593	0.993593	1.47104	1.47104										711	3.69044	3.69044	0.421695	0.421695
711	0.987907	0.987907	1.48507	1.48507										712	3.432	3.432	0.376691	0.376691
712	0.982572	0.982572	1.49932	1.49932										713	3.13475	3.13475	0.326914	0.326914
713	0.977592	0.977592	1.5138	1.5138										714	2.83761	2.83761	0.276755	0.276755
714	0.972972	0.972972	1.52852	1.52852										715	2.57281	2.57281	0.229412	0.229412
715	0.968718	0.968718	1.54347	1.54347										716	2.35543	2.35543	0.186024	0.186024
716	0.964838	0.964838	1.55867	1.55867										717	2.18535	2.18535	0.146195	0.146195
717	0.961342	0.961342	1.57413	1.57413										718	2.05427	2.05427	0.108875	0.108875
718	0.95824	0.95824	1.58984	1.58984										719	1.95228	1.95228	0.073272	0.073272
719	0.955546	0.955546	1.60581	1.60581										720	1.86924	1.86924	0.0402832	0.0402832
720	0.953275	0.953275	1.62206	1.62206										721	1.792	1.792	0.0206739	0.0206739
721	0.951446	0.951446	1.63858	1.63858										722	1.70561	1.70561	0.0363858	0.0363858
722	0.950078	0.950078	1.6554	1.6554										723	1.60124	1.60124	0.0587937	0.0587937
723	0.949196	0.949196	1.6725	1.6725										724	1.48127	1.48127	0.0768449	0.0768449
724	0.948827	0.948827	1.68991	1.68991										725	1.35545	1.35545	0.0899774	0.0899774
725	0.949002	0.949002	1.70763	1.70763										726	1.23412	1.23412	0.0994324	0.0994324
726	0.949755	0.949755	1.72567	1.72567										727	1.12477	1.12477	0.106845	0.106845
727	0.951129	0.951129	1.74404	1.74404										728	1.03227	1.03227	0.113861	0.113861
728	0.953169	0.953169	1.76274	1.76274										729	0.960117	0.960117	0.122146	0.122146
729	0.955929	0.955929	1.78179	1.78179										730	0.911402	0.911402	0.133493	0.133493
730	0.95947	0.95947	1.80119	1.80119										731	0.88887	0.88887	0.149837	0.149837
731	0.963864	0.963864	1.82096	1.82096										732	0.893852	0.893852	0.173023	0.173023
732	0.969191	0.969191	1.84111	1.84111										733	0.924305	0.924305	0.204287	0.204287
733	0.975548	0.975548	1.86165	1.86165										734	0.972808	0.972808	0.243447	0.243447
734	0.983045	0.983045	1.88259	1.88259										735	1.02612	1.02612	0.288089	0.288089
735	0.99181	0.99181	1.90393	1.90393										736	1.06842	1.06842	0.3335	0.3335
736	1.002	1.002	1.92571	1.92571										737	1.08853	1.08853	0.374206	0.374206
737	1.01378	1.01378	1.94791	1.94791										738	1.08633	1.08633	0.4064	0.4064
738	1.02738	1.02738	1.97057	1.97057										739	1.07238	1.07238	0.429029	0.429029
739	1.04304	1.04304	1.99369	1.99369										740	1.06167	1.06167	0.442654	0.442654
740	1.06106	1.06106	2.01729	2.01729										741	1.06686	1.06686	0.447559	0.447559
741	1.08182	1.08182	2.04138	2.04138										742	1.09338	1.09338	0.442604	0.442604
742	1.10575	1.10575	2.06598	2.06598										743	1.13626	1.13626	0.425462	0.425462
743	1.13339	1.13339	2.09111	2.09111										744	1.1809	1.1809	0.394417	0.394417
744	1.1654	1.1654	2.11677	2.11677										745	1.21011	1.21011	0.350905	0.350905
745	1.2026	1.2026	2.143	2.143										746	1.21404	1.21404	0.300307	0.300307
746	1.24598	1.24598	2.16981	2.16981										747	1.19415	1.19415	0.249641	0.249641
747	1.29678	1.29678	2.19721	2.19721										748	1.15889	1.15889	0.204455	0.204455
748	1.35649	1.35649	2.22523	2.22523										749	1.11746	1.11746	0.167621	0.167621
749	1.4269	1.4269	2.25389	2.25389										750	1.07673	1.07673	0.139857	0.139857
750	1.50998	1.50998	2.28321	2.28321										751	1.04105	1.04105	0.120637	0.120637
751	1.60763	1.60763	2.31321	2.31321										752	1.01301	1.01301	0.108805	0.108805
752	1.72087	1.72087	2.34392	2.34392										753	0.994117	0.994117	0.102961	0.102961
753	1.84789	1.84789	2.37536	2.37536										754	0.984813	0.984813	0.1018	0.1018
754	1.98009	1.98009	2.40756	2.40756										755	0.983623	0.983623	0.104376	0.104376
755	2.09586	2.09586	2.44054	2.44054										756	0.985954	0.985954	0.110279	0.110279
756	2.15672	2.15672	2.47435	2.47435										757	0.983844	0.983844	0.119775	0.119775
757	2.11965	2.11965	2.50899	2.50899										758	0.967856	0.967856	0.133816	0.133816
758	1.97101	1.97101	2.54451	2.54451										759	0.930754	0.930754	0.15344	0.15344
759	1.74531	1.74531	2.58095	2.58095										760	0.871088	0.871088	0.178757	0.178757
760	1.49709	1.49709	2.61832	2.61832										761	0.793024	0.793024	0.208293	0.208293
761	1.26537	1.26537	2.65668	2.65668										762	0.702737	0.702737	0.23903	0.23903
762	1.06617	1.06617	2.69606	2.69606										763	0.607065	0.607065	0.267403	0.267403
763	0.901319	0.901319	2.7365	2.7365										764	0.514036	0.514036	0.291181	0.291181
764	0.76697	0.76697	2.77804	2.77804										765	0.431059	0.431059	0.310563	0.310563
765	0.658039	0.658039	2.82073	2.82073										766	0.36246	0.36246	0.327547	0.327547
766	0.569933	0.569933	2.86461	2.86461										767	0.309205	0.309205	0.344677	0.344677
767	0.499067	0.499067	2.90974	2.90974										768	0.270149	0.270149	0.364056	0.364056
768	0.442938	0.442938	2.95616	2.95616										769	0.243302	0.243302	0.386529	0.386529
769	0.400096	0.400096	3.00394	3.00394										770	0.226659	0.226659	0.410956	0.410956
770	0.370091	0.370091	3.05312	3.05312										771	0.218626	0.218626	0.434378	0.434378
771	0.353366	0.353366	3.10378	3.10378										772	0.218036	0.218036	0.453774	0.453774
772	0.350977	0.350977	3.15598	3.15598										773	0.223862	0.223862	0.468012	0.468012
773	0.364021	0.364021	3.20977	3.20977										774	0.235028	0.235028	0.477949	0.477949
774	0.392807	0.392807	3.26525	3.26525										775	0.250442	0.250442	0.485107	0.485107
775	0.43586	0.43586	3.32248	3.32248										776	0.268983	0.268983	0.49051	0.49051
776	0.488853	0.488853	3.38155	3.38155										777	0.289296	0.289296	0.494261	0.494261
777	0.543967	0.543967	3.44254	3.44254										778	0.309545	0.309545	0.495659	0.495659
778	0.591166	0.591166	3.50554	3.50554										779	0.327593	0.327593	0.493878	0.493878
779	0.622251	0.622251	3.57066	3.57066										780	0.342236	0.342236	0.489276	0.489276
780	0.634861	0.634861	3.63799	3.63799										781	0.355067	0.355067	0.484371	0.484371
781	0.632405	0.632405	3.70764	3.70764										782	0.370552	0.370552	0.482757	0.482757
782	0.620614	0.620614	3.77973	3.77973										783	0.393104	0.393104	0.486609	0.486609
783	0.604526	0.604526	3.85439	3.85439										784	0.423994	0.423994	0.495646	0.495646
784	0.587462	0.587462	3.93174	3.93174										785	0.460391	0.460391	0.507928	0.507928
785	0.571242	0.571242	4.01192	4.01192										786	0.495597	0.495597	0.52094	0.52094
786	0.556709	0.556709	4.09509	4.09509										787	0.520079	0.520079	0.532512	0.532512
787	0.544155	0.544155	4.1814	4.1814										788	0.52495	0.52495	0.541982	0.541982
788	0.533599	0.533599	4.27103	4.27103										789	0.507448	0.507448	0.550943	0.550943
789	0.524939	0.524939	4.36414	4.36414										790	0.47305	0.47305	0.562333	0.562333
790	0.518027	0.518027	4.46094	4.46094										791	0.43147	0.43147	0.578692	0.578692
791	0.512715	0.512715	4.56163	4.56163										792	0.391494	0.391494	0.601389	0.601389
792	0.50887	0.50887	4.66643	4.66643										793	0.359039	0.359039	0.63088	0.63088
793	0.506381	0.506381	4.77557	4.77557										794	0.337684	0.337684	0.667244	0.667244
794	0.505163	0.505163	4.8893	4.8893										795	0.329627	0.329627	0.710654	0.710654
795	0.505158	0.505158	5.00788	5.00788										796	0.336186	0.336186	0.761648	0.761648
796	0.506331	0.506331	5.1316	5.1316										797	0.358047	0.358047	0.821249	0.821249
797	0.508673	0.508673	5.26076	5.26076										798	0.395619	0.395619	0.891017	0.891017
798	0.512201	0.512201	5.39568	5.39568										799	0.449568	0.449568	0.973082	0.973082
799	0.516956	0.516956	5.53669	5.53669										800	0.521299	0.521299	1.07016	1.07016
800	0.523004	0.523004	5.68416	5.68416

## Sheet: Figure 2
	Figure 2(c)															Figure 2(d)
	Wavenumber	Frequency (Hz)											Frequency (Hz)	reff		q (rad)	Frequency (Hz)
	0	0	0	0	263.735	314.904	493.703	607.826	619.055	656.809	7085.18		1	0.883768		8.16814	747.423
	5.02655	5.64651	161.812	300.37	316.781	493.831	618.75	657.258	856.81	1286.84	7085.25		26	0.887658		8.37758	635.793
	10.0531	22.4852	163.651	314.159	357.951	494.819	618.788	658.625	1449.86	2538.12	7085.49		51	0.899269		8.58702	536.118
	15.0796	50.0131	163.989	314.303	369.597	498.443	618.792	660.964	2098.22	3795.33	7085.93		76	0.919468		8.79646	450.283
	20.1062	86.7599	164.108	314.34	373.76	507.554	618.792	664.587	2752.06	5050.58	7086.8		101	0.950121		9.0059	379.444
	25.1327	129.534	164.164	314.355	375.699	525.842	618.79	670.526	3399.03	6298.81	7089.84		126	0.994356		9.21534	321.766
	30.1593	164.186	173.085	314.362	376.754	556.259	618.787	682.138	4032.64	7074.52	7104.58		151	1.0569		9.42478	268.842
	35.1858	164.209	211.359	314.365	377.39	594.209	618.783	710.541	4647.45	7082.1	7113.99		176	1.15415		9.63422	229.379
	40.2124	164.222	240.614	314.366	377.803	618.776	622.139	777.095	5237.33	7083.22	7127.82		201	1.29471		9.84366	196.809
	45.2389	164.231	260.89	314.366	378.085	618.773	635.438	886.119	5792.91	7083.62	7152.63		226	1.52927		10.0531	170.964
	50.2655	164.237	274.353	314.366	378.287	618.768	641.902	1027.27	6293.62	7083.78	7205.74		252	2.00424		10.2625	150.301
	55.292	164.242	283.263	314.364	378.435	618.762	645.569	1193.79	6681.74	7083.82	7341.64		254	2.06008		10.472	133.798
	60.3186	164.246	289.255	314.363	378.547	618.756	647.909	1382.1	6882.12	7083.8	7632.57		256	2.12026		10.6814	120.398
	65.3451	164.249	293.378	314.361	378.633	618.749	649.522	1590.07	6957.61	7083.73	8013.02		258	2.18531		10.8909	109.165
	70.3717	164.251	296.282	314.359	378.701	618.743	650.692	1816.29	6990.03	7083.63	8156.66		260	2.25584		11.1003	100.183
	75.3982	164.254	298.373	314.357	378.754	618.736	651.569	2059.69	7007.02	7083.52	8116.04		262	2.33256		11.3097	92.9309
	80.4248	164.256	299.906	314.355	378.797	618.729	652.242	2319.41	7017.19	7083.39	8039.64		264	2.41633		11.5192	86.9131
	85.4513	164.257	301.046	314.353	378.832	618.723	652.765	2594.63	7023.82	7083.26	7910.53		266	2.50813		11.7286	81.9638
	90.4779	164.259	301.904	314.351	378.859	618.717	653.174	2884.56	7028.39	7083.13	7720.66		268	2.60918		11.9381	77.7956
	95.5044	164.26	302.552	314.35	378.882	618.712	653.494	3188.26	7031.65	7083.01	7470.62		270	2.72095		12.1475	74.2396
	100.531	164.261	303.04	314.348	378.899	618.707	653.743	3504.61	7034.02	7082.88	7170.07		272	2.84522		12.3569	71.1829
	105.558	164.262	303.404	314.347	378.913	618.702	653.933	3831.94	6834.45	7035.73	7082.79		274	2.9842		12.5664	68.3972
	110.584	164.263	303.666	314.346	378.923	618.699	654.073	4167.44	6480.01	7036.95	7082.71		276	3.14066		12.7758	65.9436
	115.611	164.263	303.843	314.345	378.93	618.697	654.168	4504.67	6123.1	7037.76	7082.65		278	3.31808		12.9852	63.7327
	120.637	164.263	303.946	314.345	378.934	618.695	654.224	4821.46	5792.24	7038.23	7082.61		280	3.52098		13.1947	61.6773
	125.664	164.263	303.979	314.345	378.935	618.695	654.242	4997.23	5611.42	7038.39	7082.6		282	3.75524		13.4041	59.7849
													284	4.02872		13.6136	57.9915
													286	4.35213		13.823	56.364
													288	4.74048		14.0324	54.7801
													290	5.21546		14.2419	53.256
													292	5.80962		14.4513	51.6843
													294	6.57416
													296	7.59446
													298	9.02432
													300	11.1717
													302	14.7557
													304	21.9372
													306	43.5455
													308	-19246.6
													310	-42.8588
													312	-21.6105
													314	-17.0925
													316	-9.49379
													318	-7.79254
													320	-6.48541
													322	-5.52064
													324	-4.78688
													326	-4.21184
													328	-3.74966
													330	-3.37032
													332	-3.05351
													334	-2.78499
													336	-2.55456
													338	-2.35465
													340	-2.1796
													342	-2.02505
													344	-1.88761
													346	-1.76457
													348	-1.6538
													350	-1.55353
													352	-1.46235
													354	-1.37905
													356	-1.30264
													358	-1.2323
													360	-1.16729
													360	-1.16729
													385	-0.658878
													410	-0.383809
													435	-0.22307
													460	-0.116465
													485	-0.0407888
													510	0.0155709
													535	0.0591209
													560	0.0938736
													585	0.122799
													610	0.153229
													635	0.155232
													660	0.176632
													685	0.190343
													710	0.202652
													735	0.213265
													760	0.222526
													785	0.230676
													810	0.237899
													835	0.24434
													860	0.250112
													885	0.255309
													910	0.260009
													935	0.264275
													960	0.268162
													985	0.271714

## Sheet: Figure 3
Figure 3(b)								Figure 3(c)
Frequency (Hz)	Location 1	Location 2	Location 3	Location 4	Location 5	Location 6			Location 1	Location 2	Location 3	Location 4	Location 5	Location 6
200.117	0.000759287	0.00744337	0.00182698	0.000976529	0.00219882	0.00267173		Location 1	1	0.0683027	0.105419	0.0980159	0.0405694	0.0854458
202.073	0.00307684	0.0071042	0.00195357	0.0026813	0.001481	0.00361531		Location 2	0.0683027	1	0.27235	0.39357	0.136337	0.104972
204.029	0.0045419	0.00599401	0.00163266	0.00502317	0.000507916	0.00435694		Location 3	0.105419	0.27235	1	0.0611696	0.0226457	0.189972
205.985	0.00368724	0.00442717	0.00130928	0.00429804	0.00112123	0.00650882		Location 4	0.0980159	0.39357	0.0611696	1	0.362138	0.19401
207.942	0.00290037	0.00111907	0.00095671	0.00197016	0.00178636	0.00690953		Location 5	0.0405694	0.136337	0.0226457	0.362138	1	0.168246
209.898	0.00196222	0.00204926	0.00175197	0.00232764	0.000909765	0.00630153		Location 6	0.0854458	0.104972	0.189972	0.19401	0.168246	1
211.854	0.00259117	0.00270483	0.00329347	0.005542	0.00147502	0.0051759
213.81	0.00334286	0.00234761	0.00460583	0.00823296	0.00324614	0.00313976
215.766	0.00429276	0.00337636	0.00611513	0.00687571	0.00474168	0.00185926
217.722	0.00336105	0.00422518	0.00495996	0.00563472	0.00410929	0.00164181
219.679	0.00322283	0.00251169	0.0051854	0.0026958	0.00276016	0.00228383
221.635	0.00280417	0.00209751	0.00482171	0.00245648	0.00142812	0.000937667
223.591	0.00219075	0.00186312	0.00454032	0.00298741	0.00074507	0.0024846
225.547	0.00191927	0.00128664	0.00433308	0.00329922	0.00119845	0.00324542
227.503	0.00319793	0.00154451	0.00151736	0.00194483	0.00175272	0.001981
229.46	0.00307243	0.00184254	0.000948782	0.00209823	0.00119144	0.00178472
231.416	0.00332587	0.00289459	0.000904158	0.00297955	0.00183481	0.00212798
233.372	0.00209763	0.00359212	0.000776593	0.00182051	0.00256867	0.000657685
235.328	0.00193175	0.00277211	0.00102722	0.00236984	0.00177116	0.000932638
237.284	0.000641433	0.000866891	0.00114685	0.00244319	0.00185371	0.00144606
239.24	0.00110125	0.00176458	0.00111694	0.00223579	0.00211194	0.00154548
241.197	0.00188079	0.00174646	0.0013644	0.00249226	0.00212997	0.0012418
243.153	0.00230025	0.00220606	0.00204241	0.00204109	0.00199256	0.00170769
245.109	0.00220122	0.00294345	0.0031326	0.00338425	0.00234668	0.00177629
247.065	0.00153225	0.00302459	0.00318601	0.00338527	0.00291377	0.000829182
249.021	0.00100924	0.00284385	0.00194595	0.00344091	0.00261021	8.48539e-05
250.977	0.00110797	0.00331378	0.00222359	0.00376285	0.00350926	0.000480357
252.934	0.00135622	0.00357767	0.00289381	0.00417814	0.00525509	0.00114126
254.89	0.00135193	0.00294309	0.00426028	0.00208596	0.00645528	0.00177834
256.846	0.000570334	0.00192073	0.00416151	0.00117871	0.00544333	0.00209471
258.802	0.000483893	0.0027069	0.0039482	0.00230375	0.00428353	0.00165646
260.758	0.000548405	0.0037231	0.00451537	0.00382292	0.00391368	0.000875195
262.715	0.00337115	0.00515891	0.00475889	0.00654847	0.00343575	0.0013992
264.671	0.00707889	0.00369052	0.00306399	0.00526287	0.00414807	0.00345024
266.627	0.0116982	0.00115123	0.00233228	0.00365722	0.0044406	0.00348721
268.583	0.0223931	0.000765626	0.00223928	0.00480481	0.00574786	0.00361149
270.539	0.00585631	0.00120779	0.00131384	0.00343962	0.00394145	0.00238657
272.495	0.00443718	0.00123676	0.00180667	0.00158316	0.00199089	0.000745123
274.452	0.00447809	0.00143476	0.00169921	0.00085551	0.00216859	0.000557253
276.408	0.00541721	0.00169759	0.00174162	0.000178769	0.00237985	0.000360798
278.364	0.00561652	0.00157827	0.00177149	0.000231471	0.00246935	0.000816774
280.32	0.00755428	0.00135543	0.0028248	0.00053868	0.0023732	0.0010376
282.276	0.00978093	0.0014502	0.00325516	0.000708856	0.00336796	0.0010222
284.232	0.013802	0.000997633	0.00310625	0.00218466	0.00474211	0.00125448
286.189	0.0115027	0.0022572	0.00242806	0.00229183	0.00648311	0.000994306
288.145	0.00714726	0.00236215	0.00256352	0.0011717	0.00777569	0.00157415
290.101	0.00476335	0.00247256	0.0028879	0.00177835	0.0073953	0.00223405
292.057	0.00236835	0.00360966	0.00317054	0.00170021	0.0033972	0.00268644
294.013	0.00176024	0.0050745	0.00324707	0.00508351	0.00570385	0.00251157
295.97	0.00107474	0.0050843	0.00329532	0.00758787	0.00728887	0.00310266
297.926	0.000745372	0.00442531	0.00254452	0.00744392	0.00608251	0.00315903
299.882	0.0018081	0.0036585	0.00325965	0.00916422	0.00770162	0.00322961
301.838	0.00282445	0.00311186	0.00282736	0.00769986	0.0089353	0.00264299
303.794	0.00222638	0.00454375	0.00230908	0.00511475	0.00713472	0.00274762
305.75	0.00199247	0.0042941	0.00217623	0.0037756	0.00579332	0.00246232
307.707	0.00158041	0.00203199	0.00218115	0.00195266	0.00436315	0.00196114
309.663	0.000495914	0.000565451	0.00224252	0.00177871	0.00486837	0.004557
311.619	0.000586304	0.0023737	0.00310519	0.00258011	0.00449314	0.00612447
313.575	0.00106391	0.00660495	0.00443493	0.00340048	0.00488253	0.00470104
315.531	0.00142248	0.00818121	0.00393341	0.00572404	0.00368329	0.00318538
317.487	0.00238201	0.012478	0.00431678	0.00830394	0.00530227	0.0025099
319.444	0.0029666	0.0170709	0.00402345	0.0103601	0.0087721	0.00238454
321.4	0.00256204	0.0113067	0.00434602	0.0116538	0.00907522	0.00204286
323.356	0.0016637	0.00172217	0.0041703	0.0104467	0.0068887	0.00135567
325.312	0.000676657	0.0033657	0.00496707	0.00925742	0.00497736	0.00119921
327.268	0.000756787	0.00377191	0.00631132	0.00806998	0.00469732	0.00131012
329.225	0.00191216	0.00122335	0.00546233	0.00333564	0.00378022	0.00154953
331.181	0.00150629	0.000579225	0.00419517	0.00125961	0.00288934	0.00126276
333.137	0.0011101	0.000205851	0.00335055	0.00224454	0.00195203	0.000885964
335.093	0.00114068	0.000619499	0.00284485	0.00147973	0.00383503	0.00184699
337.049	0.00360606	0.000950162	0.00248271	0.00156685	0.00499837	0.00293634
339.005	0.00371531	0.000792822	0.00393451	0.00234539	0.00302999	0.00282674
340.962	0.00231313	0.00050381	0.00465179	0.00248071	0.0015985	0.00164851
342.918	0.00225214	0.000395365	0.00431424	0.0026603	0.00157685	0.00180296
344.874	0.00303853	0.000257361	0.00333878	0.00300379	0.000957771	0.00183442
346.83	0.00386756	0.000191689	0.0024279	0.00325079	0.00094586	0.00157298
348.786	0.00392002	0.000134667	0.00353863	0.0037244	0.00328205	0.00170682
350.742	0.00382083	0.000178248	0.00519423	0.00349021	0.00370466	0.0023883
352.699	0.0043594	0.0004446	0.00576459	0.00189079	0.00164594	0.00308427
354.655	0.00449602	0.00028085	0.00590998	0.00136354	0.00188436	0.00385985
356.611	0.0044996	0.000335821	0.00545691	0.00223873	0.00207489	0.00449514
358.567	0.00560734	0.000746327	0.0060513	0.00277885	0.00105818	0.00507977
360.523	0.00605753	0.000831341	0.0063813	0.00339528	0.00078547	0.00576233
362.48	0.0101932	0.00135668	0.00679968	0.00709104	0.000126606	0.00745446
364.436	0.0120829	0.00129806	0.00563605	0.00779591	0.000685492	0.00774974
366.392	0.00849422	0.000585918	0.00351205	0.00552263	0.00142136	0.00452661
368.348	0.00522689	0.000271697	0.00310651	0.00406678	0.00255617	0.00234269
370.304	0.00341018	0.000485125	0.00378369	0.00481411	0.00434576	0.00130007
372.26	0.0029858	0.000353439	0.0035217	0.00563899	0.00477334	0.000843702
374.217	0.0014447	0.000259876	0.00282385	0.00320659	0.00316658	0.0014865
376.173	0.000642619	0.000617409	0.00328173	0.00245872	0.00292612	0.00252351
378.129	0.00186622	0.00107969	0.00410649	0.00420553	0.00534908	0.00332065
380.085	0.00262795	0.00135097	0.00703883	0.00623427	0.00888771	0.00516044
382.041	0.00215771	0.000914805	0.00936932	0.00584353	0.00903173	0.00737171
383.997	0.00227556	0.000622284	0.0102916	0.00681228	0.00610359	0.008835
385.954	0.00256961	0.000149567	0.0102763	0.0083721	0.00449868	0.00930032
387.91	0.00228738	0.0008725	0.00904175	0.0075125	0.00244281	0.00804857
389.866	0.00151774	0.00166193	0.00568904	0.00676591	0.000958231	0.00785099
391.822	0.00167512	0.00221766	0.0047744	0.00670375	0.00155187	0.00930519
393.778	0.0014119	0.00205478	0.00620577	0.00666113	0.00120387	0.0110458
395.735	0.00232148	0.00263947	0.00787497	0.00612697	0.00250721	0.0169446
397.691	0.00287172	0.00269246	0.00908709	0.00714371	0.00218909	0.0196547
399.647	0.00306145	0.00208786	0.01112	0.00756707	0.00217063	0.0166219
401.603	0.00320953	0.00186552	0.013471	0.00671441	0.00275765	0.0134446
403.559	0.00268218	0.00127839	0.0103784	0.00433826	0.00289461	0.0114285
405.515	0.00213293	0.000508695	0.00628868	0.00325127	0.00344017	0.00984634
407.472	0.00203457	0.000499389	0.00405073	0.00400322	0.00368325	0.00854335
409.428	0.00238173	0.00100106	0.00438148	0.00454494	0.00345427	0.0072665
411.384	0.00241523	0.000834981	0.00539783	0.00418371	0.00308454	0.0070624
413.34	0.00272895	0.000535405	0.0069439	0.00367229	0.00277387	0.00747919
415.296	0.00283166	0.000398525	0.00909473	0.00364433	0.00159545	0.0111561
417.253	0.00194035	0.000749913	0.013828	0.00306177	0.00249226	0.0124565
419.209	0.00117826	0.000996395	0.0176937	0.00182393	0.00261417	0.0123518
421.165	0.000744034	0.00124401	0.0199145	0.0019168	0.00250492	0.0112231
423.121	0.000983678	0.00111287	0.0164123	0.00102815	0.00234323	0.00735971
425.077	0.000516896	0.000817053	0.0146589	0.000394633	0.00191873	0.00804593
427.033	0.000769994	0.00116484	0.0187802	0.00146564	0.00259405	0.00944758
428.99	0.00174467	0.00108099	0.0188271	0.00222944	0.00245899	0.0097829
430.946	0.00284349	0.00044286	0.0147705	0.00317096	0.00197937	0.0118241
432.902	0.0037396	0.000363383	0.0128375	0.00305406	0.00110005	0.0128979
434.858	0.00418671	0.000634196	0.0142752	0.00232596	0.00100243	0.0123592
436.814	0.00406271	0.00064685	0.0158915	0.00189668	0.000430345	0.0101006
438.77	0.00363143	0.000603973	0.0157724	0.0017797	0.000782027	0.0075801
440.727	0.00307689	0.000508168	0.015717	0.00136001	0.00087038	0.00559077
442.683	0.0029359	0.000264103	0.0168796	0.000967678	0.000824585	0.00461048
444.639	0.0020249	3.68705e-05	0.0184498	0.000817988	0.000896071	0.00437713
446.595	0.000902604	0.000188156	0.0182847	0.000845187	0.000762493	0.00322426
448.551	0.000661533	0.000203473	0.0178946	0.000679034	0.000543868	0.00184418
450.508	0.000677938	0.000124103	0.0173369	0.000564048	0.000244389	0.00135811
452.464	0.000661507	0.000264338	0.0175586	0.000498185	0.000138583	0.00118031
454.42	0.000511239	0.000320607	0.0177446	0.000232814	0.000336065	0.000927323
456.376	0.00053252	0.000533149	0.0177427	7.19559e-05	0.000588027	0.00071506
458.332	0.000680709	0.000389958	0.0171485	0.000301488	0.000358104	0.000994279
460.288	0.000851908	0.000191273	0.0174106	0.000552959	0.000470843	0.000804744
462.245	0.0010065	0.000145839	0.0178558	0.000638563	0.000452656	0.000625634
464.201	0.0014217	0.000507118	0.0178758	0.000505213	0.000714672	0.000997018
466.157	0.00189027	0.000637121	0.0181758	0.000210644	0.00107736	0.00132697
468.113	0.00239611	0.000587908	0.017096	0.000650372	0.00137984	0.00169524
470.069	0.00272547	0.000536497	0.015249	0.00109872	0.00163804	0.00197003
472.025	0.00274594	0.000705595	0.0125142	0.00113971	0.00185639	0.00224418
473.982	0.00260004	0.000874859	0.00932814	0.0013244	0.00257371	0.00256539
475.938	0.00206974	0.000734272	0.0068276	0.00151586	0.00338902	0.00237752
477.894	0.000702011	0.000756473	0.00527113	0.00101567	0.00392368	0.00207581
479.85	0.00111715	0.00099881	0.00621629	0.00105607	0.0028425	0.00220416
481.806	0.00191261	0.00168056	0.0068412	0.00105711	0.00209801	0.00282396
483.763	0.00191666	0.00182243	0.00815366	0.000904279	0.00225455	0.00371027
485.719	0.00194844	0.0012829	0.00772496	0.000819532	0.00202136	0.00371
487.675	0.00192159	0.000640084	0.00745917	0.000793197	0.00164429	0.00333879
489.631	0.00182968	5.1213e-05	0.00668488	0.000665967	0.00141889	0.00316862
491.587	0.00197721	0.000395724	0.00548245	0.000703645	0.00110723	0.00325823
493.543	0.00177368	0.000524324	0.00642932	0.00077865	0.000837432	0.00356606
495.5	0.00178422	0.000577619	0.00949267	0.000815273	0.000629282	0.00379064
497.456	0.00214532	0.000826724	0.0112487	0.00115291	0.00104139	0.00449608
499.412	0.00265591	0.00113378	0.0122776	0.0016966	0.00173936	0.00520738
501.368	0.0025303	0.00105557	0.0113954	0.0022773	0.00240034	0.00508357
503.324	0.00201223	0.00095489	0.0106139	0.00248214	0.00300728	0.00451669
505.28	0.00176586	0.000981151	0.00979769	0.00277036	0.00318437	0.00428085
507.237	0.0020114	0.00120185	0.00946393	0.00317283	0.00284465	0.00408536
509.193	0.0022264	0.00144346	0.00868879	0.00318811	0.00320289	0.00354365
511.149	0.00192239	0.00151065	0.00788921	0.00318937	0.00392693	0.00254804
513.105	0.00135633	0.00146329	0.0069988	0.00358093	0.00454714	0.00204494
515.061	0.000585253	0.0014762	0.0066379	0.00326356	0.00494791	0.00152467
517.018	0.000439452	0.00163805	0.0059548	0.00386353	0.0056885	0.0021894
518.974	0.000561813	0.00178098	0.00538001	0.00448091	0.00701342	0.00256283
520.93	0.000823575	0.00188965	0.00549428	0.00415563	0.00957809	0.00281919
522.886	0.00114522	0.00199836	0.00560372	0.00417084	0.0128579	0.00293367
524.842	0.00137919	0.00213689	0.00553541	0.00346932	0.0165645	0.00309207
526.798	0.00152479	0.00234316	0.00438765	0.00468847	0.0196094	0.00315394
528.755	0.00182842	0.00245522	0.00340573	0.00535129	0.0207879	0.00285359
530.711	0.00215161	0.00245587	0.00365849	0.00514805	0.0188917	0.00205165
532.667	0.00216316	0.00237963	0.00368225	0.0045256	0.0150368	0.00190521
534.623	0.00166749	0.00247363	0.00367204	0.00343118	0.00954074	0.00190957
536.579	0.0014506	0.00302037	0.00407416	0.00409497	0.00676874	0.00288411
538.535	0.00125563	0.00399507	0.00477097	0.00543019	0.00600378	0.00405066
540.492	0.0011131	0.00522925	0.00593622	0.00663747	0.00712729	0.00533699
542.448	0.00209866	0.00614894	0.00596024	0.00658021	0.00745325	0.0061278
544.404	0.00273433	0.00545155	0.00420739	0.0059493	0.00537559	0.00490331
546.36	0.00245351	0.00439502	0.00323666	0.00542889	0.00382117	0.00326236
548.316	0.00169345	0.00386301	0.00346736	0.00440147	0.00174142	0.00294865
550.273	0.00112979	0.00381752	0.00416823	0.00388933	0.00164564	0.00430758
552.229	0.00135707	0.00409591	0.00559205	0.00345177	0.00190073	0.00664664
554.185	0.000457801	0.00536348	0.00826243	0.00434048	0.00169545	0.00985485
556.141	0.000648533	0.0074674	0.0105021	0.00592918	0.0015248	0.013087
558.097	0.00130205	0.00835821	0.0109452	0.0069713	0.00212779	0.0141293
560.053	0.00217861	0.00804518	0.00950564	0.00627416	0.00235619	0.0127496
562.01	0.00231462	0.00714803	0.0071923	0.00702682	0.00211373	0.0105856
563.966	0.00218795	0.00613041	0.00587559	0.00625153	0.00178967	0.0091266
565.922	0.00216697	0.00526914	0.0049892	0.00562587	0.0011106	0.00804396
567.878	0.00204772	0.00467026	0.00476552	0.00493316	0.000787152	0.00681626
569.834	0.00184856	0.00400841	0.00453905	0.00362882	0.000645404	0.00569609
571.79	0.00166248	0.00349609	0.00457817	0.00302058	0.000476353	0.0047312
573.747	0.00148203	0.0030293	0.00471716	0.00222165	0.0002522	0.0042966
575.703	0.00139203	0.00283935	0.00484103	0.00179478	0.000129045	0.00412351
577.659	0.00131807	0.00260397	0.00500132	0.00199974	6.26867e-05	0.00406152
579.615	0.000752521	0.00249895	0.00547633	0.00209829	0.000106742	0.0041165
581.571	0.000830358	0.00268195	0.0054086	0.0016771	0.000291253	0.00407398
583.528	0.000526315	0.00299462	0.00423552	0.000994593	5.78269e-05	0.0043407
585.484	0.00100637	0.00277155	0.00248162	0.00119383	0.000444211	0.00425614
587.44	0.00106764	0.00253494	0.00138827	0.00143555	0.000435636	0.00388868
589.396	0.000848559	0.00239145	0.000913429	0.00165214	0.000456362	0.00368283
591.352	0.000768732	0.00227681	0.00065186	0.001615	0.000568569	0.00358004
593.308	0.000617016	0.00225824	0.000450785	0.00140882	0.000552235	0.00338074
595.265	0.000797663	0.00226739	0.000393622	0.00135905	0.000531899	0.00317442
597.221	0.000704348	0.00229259	0.000195555	0.00131391	0.00036925	0.00281565
599.177	0.000311089	0.00216164	0.000273923	0.00114085	0.000137867	0.0020977
601.133	0.000311276	0.00197781	0.000507072	0.00107659	0.000272401	0.00149733
603.089	0.000610822	0.00179877	0.000604082	0.00134874	0.00060326	0.00150389
605.045	0.000703565	0.00177702	0.000651792	0.00149292	0.00074299	0.00166337
607.002	0.000993129	0.00159356	0.000755036	0.00178934	0.000822107	0.00229944
608.958	0.0015136	0.00122358	0.000936807	0.00175179	0.000906	0.00358927
610.914	0.00228728	0.000644032	0.0010421	0.00162314	0.000955974	0.00519681
612.87	0.00278914	0.00115051	0.000964704	0.00146844	0.000772202	0.00641719
614.826	0.00244978	0.00190167	0.00066565	0.00115537	0.000678734	0.00605525
616.783	0.00191059	0.0020381	0.000594761	0.000827367	0.0006418	0.00511537
618.739	0.0017342	0.00181685	0.000293502	0.00067494	0.000495324	0.00444057
620.695	0.00163903	0.00159716	0.000298753	0.000758558	0.000336281	0.00423323
622.651	0.00163572	0.00163654	0.000472059	0.000774657	0.000470707	0.00408756
624.607	0.0017818	0.0018687	0.000687134	0.00083069	0.000558366	0.00422243
626.563	0.0019971	0.00215692	0.0009082	0.000704442	0.000683627	0.00447129
628.52	0.00181135	0.0024595	0.00100164	0.000728468	0.000859693	0.00450134
630.476	0.00151497	0.00271141	0.000931547	0.000581786	0.000988584	0.00432974
632.432	0.00131468	0.00266428	0.000654855	0.000441247	0.000916996	0.00409337
634.388	0.00137884	0.00264606	0.000404104	0.000620946	0.000818688	0.00396546
636.344	0.00136784	0.00286246	0.000187694	0.000799253	0.000817246	0.00406495
638.3	0.00142422	0.00293133	0.000147133	0.000968906	0.00091351	0.00428995
640.257	0.00152315	0.0025991	0.000326829	0.00113998	0.00105294	0.00530655
642.213	0.00173398	0.00195619	0.00035014	0.000886191	0.00117212	0.00590945
644.169	0.00172486	0.00131935	0.000354093	0.00100543	0.0012492	0.00614251
646.125	0.00184329	0.000694597	0.000354037	0.0013188	0.00128634	0.00628378
648.081	0.00209169	0.000165501	0.000415683	0.00156856	0.00139168	0.00654687
650.038	0.0025406	0.00068065	0.000489855	0.00180652	0.00147785	0.00681324
651.994	0.00296785	0.00146598	0.000614158	0.00191563	0.00154675	0.00692204
653.95	0.00319089	0.00223037	0.000764969	0.00204373	0.00157897	0.0068241
655.906	0.00350549	0.00323429	0.00100583	0.00208562	0.00149265	0.00650418
657.862	0.004212	0.00403839	0.0010978	0.00175291	0.00144414	0.00603515
659.818	0.0045657	0.00421198	0.000918972	0.00129002	0.00150592	0.00656052
661.775	0.00443675	0.00355323	0.000524894	0.000635028	0.00164347	0.00809292
663.731	0.00334832	0.00257123	0.000126945	0.00095297	0.00167505	0.00985262
665.687	0.00223919	0.00174213	0.00038901	0.00166668	0.00154342	0.011475
667.643	0.00230436	0.00143628	0.000815557	0.00235007	0.00140112	0.0132663
669.599	0.00342525	0.00186398	0.0012328	0.00320583	0.00137016	0.0155447
671.555	0.00477322	0.00285025	0.00163874	0.00424754	0.00145028	0.0174131
673.512	0.00525314	0.00392696	0.0019467	0.00461982	0.00134241	0.0174582
675.468	0.00441963	0.00456333	0.00215503	0.0040689	0.000982973	0.0152293
677.424	0.00369707	0.00465441	0.0020278	0.00352796	0.000523728	0.0135813
679.38	0.00336534	0.00467706	0.00147399	0.00345224	0.000172451	0.0128857
681.336	0.00358095	0.00491618	0.000960356	0.00360891	0.000112413	0.0123836
683.293	0.00356811	0.00529287	0.000726919	0.00382967	0.000151474	0.0106385
685.249	0.0031447	0.00536879	0.00081607	0.00364144	7.95483e-05	0.00848863
687.205	0.00305958	0.00546844	0.000755032	0.00335759	0.000133502	0.00685707
689.161	0.00303003	0.00594332	0.000665875	0.00312519	0.000339137	0.00567994
691.117	0.00288994	0.00634443	0.00115961	0.00296921	0.00067517	0.00508494
693.073	0.00271166	0.00655844	0.00180428	0.00285276	0.000913748	0.00490937
695.03	0.00265694	0.00637939	0.00236439	0.00282043	0.00124843	0.00439242
696.986	0.00236858	0.00610813	0.00287244	0.00296024	0.00162048	0.00361464
698.942	0.00200135	0.0057643	0.00325421	0.0033243	0.00189031	0.00329092
700.898	0.00168221	0.00562659	0.00334743	0.00340099	0.00193468	0.00306744
702.854	0.00169317	0.00517887	0.00328663	0.00325662	0.00191884	0.00293114
704.81	0.00170554	0.00478214	0.00331049	0.00290446	0.00218621	0.00302753
706.767	0.00152809	0.004457	0.00358423	0.002599	0.00253404	0.0033152
708.723	0.00157864	0.00409863	0.00354968	0.00232096	0.0027656	0.00370646
710.679	0.00185119	0.00347868	0.00324378	0.0019618	0.00275276	0.00396466
712.635	0.00214726	0.00334877	0.00292402	0.00142344	0.00251046	0.00418435
714.591	0.00248109	0.00392348	0.00294285	0.00133833	0.00218286	0.00402615
716.548	0.00244301	0.0041101	0.00280748	0.00116012	0.00209647	0.00378726
718.504	0.00272704	0.00394418	0.00277291	0.00117744	0.00212803	0.00345923
720.46	0.00277777	0.00363697	0.00284297	0.00133727	0.00243512	0.00310218
722.416	0.00304047	0.00335536	0.00274836	0.00169235	0.00251347	0.00310347
724.372	0.00262303	0.00314884	0.00255556	0.00214602	0.00252853	0.00279847
726.328	0.00245542	0.00312125	0.00259141	0.00244916	0.00231508	0.00254576
728.285	0.00223361	0.00309711	0.00260474	0.00253215	0.00179313	0.0024789
730.241	0.00180456	0.00294046	0.00234164	0.00265609	0.0012583	0.00228913
732.197	0.0016631	0.00275355	0.0022304	0.00272774	0.000985036	0.00219653
734.153	0.00144695	0.00248081	0.00209238	0.00272575	0.000824488	0.00224435
736.109	0.00135821	0.0021633	0.00193008	0.00266507	0.000644364	0.00225301
738.065	0.00127769	0.0017997	0.00182827	0.0026758	0.00076071	0.00224308
740.022	0.00118671	0.00142645	0.00188675	0.00257863	0.000922447	0.00228385
741.978	0.00118314	0.00109695	0.00205174	0.00274556	0.00117434	0.00254439
743.934	0.00126333	0.000854363	0.00204987	0.00280118	0.00134167	0.00273637
745.89	0.00139757	0.000659532	0.00189098	0.00290464	0.00145107	0.0028069
747.846	0.00157393	0.000377401	0.00177591	0.00306101	0.00146538	0.00285233
749.803	0.00170059	0.000235055	0.00179559	0.00340475	0.00154914	0.0027824
751.759	0.00158915	0.000768312	0.00197473	0.00376497	0.00158399	0.00259303
753.715	0.00151589	0.00152746	0.0023648	0.00401007	0.00188154	0.00234301
755.671	0.00128772	0.00231035	0.00280982	0.00443044	0.00232962	0.00197683
757.627	0.00125666	0.00290094	0.00335488	0.00434532	0.00266619	0.00190016
759.583	0.0014901	0.00313367	0.00356541	0.00394859	0.00272923	0.00229181
761.54	0.00170031	0.0032372	0.00351518	0.00318896	0.00227504	0.00245363
763.496	0.0017446	0.00313783	0.00296946	0.00256622	0.00185592	0.00243968
765.452	0.00164894	0.00282736	0.00215875	0.00210865	0.00129471	0.0023684
767.408	0.00173773	0.00256465	0.00129221	0.00226008	0.00111745	0.00248641
769.364	0.00174034	0.0023496	0.000369684	0.00302972	0.000814568	0.00257091
771.32	0.00187828	0.00203498	0.000284305	0.00424095	0.000464365	0.00278478
773.277	0.00193138	0.00204334	0.000564589	0.00541102	0.000289349	0.00299263
775.233	0.00190955	0.00231693	0.000816262	0.00630222	0.000900988	0.00323116
777.189	0.00201978	0.00265392	0.00149436	0.00711581	0.00138181	0.00336515
779.145	0.00217511	0.00273975	0.00181855	0.00748108	0.00136407	0.0032481
781.101	0.00216365	0.00280851	0.00213751	0.00771512	0.00149021	0.00312101
783.058	0.00198397	0.00271453	0.0030657	0.00765916	0.00171257	0.00324951
785.014	0.00196226	0.00246698	0.0036772	0.00761289	0.00190015	0.00340069
786.97	0.00217979	0.00217254	0.00431539	0.00758293	0.00178758	0.00355392
788.926	0.00245454	0.00202265	0.00515146	0.00801146	0.00194812	0.00367076
790.882	0.00273402	0.00172516	0.00561261	0.00780229	0.00241922	0.00377004
792.838	0.00285051	0.00146836	0.005261	0.00751531	0.00246024	0.00379725
794.795	0.00287618	0.00121707	0.00531749	0.00699588	0.00237967	0.00361539
796.751	0.00305553	0.00117609	0.00490839	0.00622216	0.00249718	0.00344838
798.707	0.00310617	0.00119767	0.00427455	0.00546925	0.00222058	0.00324573

## Sheet: Figure 4
	Figure 4(a)								Figure 4(b)								Figure 4(f)									Figure 4(g)
	Label	Location							Label	Location									Location									Location
		1	2	3	4	5	6			1	2	3	4	5	6		Time (s)	Measured	1	2	3	4	5	6		Time (s)	Measured	1	2	3	4	5	6
	1	0	0.019512	0	0.0014448	0.0117989	0		1	0	0	0	0	0	0.00156313		0	0.00130685	0	0	0	0	0	0		0	0.00151144	0	0	0	0	0	0
	2	0	0	0.00762825	0.000495363	0	0		2	0	0.0365096	0.711508	0	0	0.00690429		0.000312	-0.00227332	0	0	0	0	0	0		0.000312	-0.00400274	0	0	0	0	0	0
	3	0	0.0246579	0	0.0192408	0.0309272	0.000344907		3	0.00309995	0	0	0	0	0.00535907		0.000624	-0.00126913	0	0	0	0	0	0		0.000624	0.00344139	0	0	0	0	0	0
	4	0	0.00771222	0.0127901	0	0	0		4	0	0	0.0102761	0	0.00591151	0.00815101		0.000936	-0.00148743	0	0	0	0	0	0		0.000936	0.00199392	0	0	0	0	0	0
	5	0.0112987	0	0.00696208	0.0014496	0.00627606	0		5	0	0.00532489	0.025312	0	0.00385742	0.00353806		0.001248	0.00493068	0	0	0	0	0	0		0.001248	-0.00117672	0	0	0	0	0	0
	6	0.0514108	0.856318	0	0.0183558	0.0135358	0.0052754		6	0.00641622	0.00194924	0	0.00405648	0	0		0.00156	0.00126319	0	0	0	0	0	0		0.00156	-0.00159029	0	0	0	0	0	0
	7	0.00595046	0	0	7.13456e-05	0.00378519	0.00135152		7	0	0	0.00941208	0.00118508	0	0		0.001872	-0.000570554	0	0	0	0	0	0		0.001872	-0.00107333	0	0	0	0	0	0
	8	0	0.03589	0	0	0.0129531	0.0175672		8	0.00866754	0	0	0.00108515	0	0		0.002184	-0.00109449	0	0	0	0	0	0		0.002184	-0.000901014	0	0	0	0	0	0
	9	0	0.0298335	0.00281932	0	0.00238526	0.00133872		9	0	0.00173427	0	0.000733878	0	0		0.002496	-0.00266627	0	0	0	0	0	0		0.002496	0.00299337	0	0	0	0	0	0
	10	0.00449776	0	0	0	0	0		10	0	0	0	0.0070337	0.0165735	0.000637254		0.002808	0.000346315	0	0	0	0	0	0		0.002808	-0.000280674	0	0	0	0	0	0
	11	0	0	0.0116314	0.00711214	0	0.00816839		11	0	0.00123696	0	0.0294124	0	0.00756554		0.00312	0.000346315	0	0	0	0	0	0		0.00312	0.000615382	0	0	0	0	0	0
	12	0.00686173	0.059248	0	0.0681292	0.00419196	0.0305674		12	0	0	0	0	0	0.0120527		0.003432	-0.000308595	0	0	0	0	0	0		0.003432	-0.000728696	0	0	0	0	0	0
	13	0	0.00237128	0	0	0.000119682	8.25308e-06		13	0	0	0.00239009	0.00100771	0	0		0.003744	-0.00266627	0	0	0	0	0	0		0.003744	0.00309676	0	0	0	0	0	0
	14	0.00951219	0	0	0.0161825	0.00919116	0.882654		14	0.00242256	0.00100634	0	0	0	0.00626733		0.004056	-0.00270993	0	0	0	0	0	0		0.004056	-0.00155583	0	0	0	0	0	0
	15	0.00583033	0.00787445	0	0	0.0028234	0.00685887		15	0	0.0118536	0.0546775	0	0	0.770749		0.004368	-0.00113814	0	0	0	0	0	0		0.004368	0.00313122	0	0	0	0	0	0
	16	0.0171719	0.0219142	0.00560615	0.00756243	0.00166578	0		16	0	0.0135251	0.000153396	0.00386739	0.0172134	0.00557012		0.00468	0.0076813	0	0	0	0	0	0		0.00468	0.0007877	0	0	0	0	0	0
	17	1	0.0331461	0.0357189	0.00414777	0.0256293	0.0972573		17	0	0	0.00118163	0	0	0		0.004992	-4.6628e-05	0	0	0	0	0	0		0.004992	0.00206285	0	0	0	0	0	0
	18	0	0	0.00121224	0.00325896	0.00241048	0		18	0.027307	0.0408748	0.00754291	0.0118338	1	0.0344626		0.005304	-0.00266627	0	0	0	0	0	0		0.005304	-0.00186599	0	0	0	0	0	0
	19	0	0	0	0.00192163	0.00565651	0.00271759		19	0	0	0	0.00244812	0	0		0.005616	0.000695601	0	0	0	0	0	0		0.005616	-0.00162475	0	0	0	0	0	0
	20	0.00234813	0.0193743	0	0.0127635	0.00181579	0		20	0	0	0	0	0	0.00248915		0.005928	-0.00677037	0	0	0	0	0	0		0.005928	-0.000728696	0	0	0	0	0	0
																	0.00624	-0.0019677	0	0	0	0	0	0		0.00624	-0.000797627	0	0	0	0	0	0
																	0.006552	0.00418845	0	0	0	0	0	0		0.006552	-0.000832088	0	0	0	0	0	0
	Figure 4(c)								Figure 4(d)								0.006864	0.00427577	0	0	0	0	0	0		0.006864	-0.00117672	0	0	0	0	0	0
	Label	Location							Label	Location							0.007176	-0.00113814	0	0	0	0	0	0		0.007176	0.00130465	0	0	0	0	0	0
		1	2	3	4	5	6			1	2	3	4	5	6		0.007488	0.000739265	0	0	0	0	0	0		0.007488	0.00385496	0	0	0	0	0	0
	1	0.0567413	0.0594613	0.017038	0.0869566	0	0.0748149		1	0	0.0112711	0.00561055	0.0122966	0.0187385	0.0142749		0.0078	-0.000614218	0	0	0	0	0	0		0.0078	0.00023628	0	0	0	0	0	0
	2	0.019946	0.000962702	0	0.0358913	0	0.0127255		2	0.053787	0.0457523	0.121096	0.0812338	0.000165504	0.0266375		0.008112	-0.000439578	0	0	0	0	0	0		0.008112	-0.00231402	0	0	0	0	0	0
	3	0.018511	0.0142516	0.0424308	0.0065093	0.023788	0.000385126		3	0.0110817	0.0157802	0.008183	0.00942175	0.00734583	0		0.008424	0.00698273	0	0	0	0	0	0		0.008424	9.84279e-05	0	0	0	0	0	0
	4	0.0189321	0	0.0113302	0	0	0		4	0.0330982	0.0514707	0.0058349	0.0370888	0.0152685	0.00855786		0.008736	-9.02915e-05	0	0	0	0	0	0		0.008736	0.000856626	0	0	0	0	0	0
	5	0.0136383	0.0148498	0.0376316	0.00550248	0.0741184	0		5	0.0023098	0.0491555	0.03251	0	0.0488055	0.0099318		0.009048	-0.00166207	0	0	0	0	0	0		0.009048	0.000718773	0	0	0	0	0	0
	6	0.0196464	1.49709e-05	0	0.000186842	0	0.0170212		6	1	0.0522993	0.0687322	0.0128073	0.15844	0.0750817		0.00936	-0.00415073	0	0	0	0	0	0		0.00936	6.39621e-05	0	0	0	0	0	0
	7	0	0	0.00731298	1.30989e-05	2.77258e-05	0		7	2.6376e-05	0.019482	0.0211055	0.0269703	0.0212944	4.52292e-05		0.009672	0.00130685	0	0	0	0	0	0		0.009672	0.001925	0	0	0	0	0	0
	8	0	0	0.000108427	0.00404507	0.000616193	0		8	6.37102e-06	0.0289979	0.0152328	0.00354104	0.00148111	1.6846e-05		0.009984	-0.00349582	0	0	0	0	0	0		0.009984	0.00158036	0	0	0	0	0	0
	9	0	0	0.0171685	0	0	0.0294644		9	0.0716481	0.0789216	2.08235e-05	0.00996043	0.00438368	0.0284854		0.010296	-0.000526898	0	0	0	0	0	0		0.010296	0.00375157	0	0	0	0	0	0
	10	0.00484452	0	0	0	5.01646e-05	0.00120997		10	0.000699619	0.0109671	0	0.00977938	5.80601e-05	7.3551e-05		0.010608	-0.00345216	0	0	0	0	0	0		0.010608	0.00189053	0	0	0	0	0	0
	11	0.0301033	0.00920699	0.00148631	0	0	0.0603252		11	0.0126794	0.0212468	0.0288908	0	0.0151205	0.0128811		0.01092	0.000608281	0	0	0	0	0	0		0.01092	6.39621e-05	0	0	0	0	0	0
	12	0.886958	0.140601	0.00869554	0.000202446	0.00236512	0.0554322		12	0.0177693	0.026489	0.000108457	0.000114818	0.0439022	0.0164523		0.011232	-0.000963504	0	0	0	0	0	0		0.011232	-0.000969945	0	0	0	0	0	0
	13	0	0.0453523	3.01428e-05	2.78939e-05	0	0.0104508		13	0.0164674	0.0327969	0.0359722	0.0134544	0.00478984	0.00305994		0.011544	-0.000177611	0	0	0	0	0	0		0.011544	-0.000211742	0	0	0	0	0	0
	14	0.0091329	0.0159407	3.59927e-06	0	0	0.00121151		14	0.0171069	1.12452e-05	0.0133329	0.0323005	0.0162311	0.000201804		0.011856	-0.00118181	0	0	0	0	0	0		0.011856	-0.00500218	0	0	0	0	0	0
	15	0.0590559	0.00138941	0.0465458	0.029819	1	0.041608		15	0.0205031	4.36967e-09	0.0464808	0.0190555	0.0320812	0.00354779		0.012168	-0.00118181	0	0	0	0	0	0		0.012168	-0.00321008	0	0	0	0	0	0
	16	0.0306665	0.948832	0.046967	0.0042988	0.0673431	0.0569991		16	0.0151897	0	1.16196e-06	6.7623e-05	0.00718899	1.40171e-05		0.01248	-0.00192404	0	0	0	0	0	0		0.01248	0.00185607	0	0	0	0	0	0
	17	0.00597542	0	0	0.000172321	0	0		17	0.148936	0.0124552	0.884731	0.0963882	0.0292356	0.0813615		0.012792	-0.00428171	0	0	0	0	0	0		0.012792	-0.000452992	0	0	0	0	0	0
	18	0	0.00494082	0.0151545	0	0	0		18	0.113515	0.0105135	0.0147206	0.0675324	0.12654	0.0137982		0.013104	0.00222372	0	0	0	0	0	0		0.013104	0.00409621	0	0	0	0	0	0
	19	0	0.0140877	0.00548271	0.0190264	0	0.00618965		19	0	0.0476812	1.4288e-05	0.0255334	0.0239932	3.10233e-05		0.013416	0.00156881	0	0	0	0	0	0		0.013416	0.00199392	0	0	0	0	0	0
	20	0.00718481	0.00330736	3.98578e-05	0.00302576	4.1059e-05	0.00197986		20	0.046299	0.00649806	0.000216021	0.0225268	0.0221199	0.0287041		0.013728	0.00113221	0	0	0	0	0	0		0.013728	-0.00469201	0	0	0	0	0	0
																	0.01404	-0.00454367	0	0	0	0	0	0		0.01404	-0.00038406	0	0	0	0	0	0
																	0.014352	0.000258995	0	0	0	0	0	0		0.014352	0.000270746	0	0	0	0	0	0
																	0.014664	-0.00275359	0	0	0	0	0	0		0.014664	0.00461316	0	0	0	0	0	0
																	0.014976	0.00121953	0	0	0	0	0	0		0.014976	0.00244195	0	0	0	0	0	0
																	0.015288	0.00100122	0	0	0	0	0	0		0.015288	-0.00221063	0	0	0	0	0	0
																	0.0156	0.00156881	0	0	0	0	0	0		0.0156	0.00337247	0	0	0	0	0	0
																	0.015912	-0.00109449	0	0	0	0	0	0		0.015912	0.00271766	0	0	0	0	0	0
																	0.016224	0.00274765	0	0	0	0	0	0		0.016224	-0.00455416	0	0	0	0	0	0
																	0.016536	0.00148149	0	0	0	0	0	0		0.016536	0.00102894	0	0	0	0	0	0
																	0.016848	0.00239836	0	0	0	0	0	0		0.016848	-0.00193492	0	0	0	0	0	0
																	0.01716	-0.00227332	0	0	0	0	0	0		0.01716	-0.000177282	0	0	0	0	0	0
																	0.017472	0.00239836	0	0	0	0	0	0		0.017472	-0.00186599	0	0	0	0	0	0
																	0.017784	-0.000832521	0	0	0	0	0	0		0.017784	-0.00210724	0	0	0	0	0	0
																	0.018096	-0.000395914	0	0	0	0	0	0		0.018096	-0.000418526	0	0	0	0	0	0
																	0.018408	0.00252935	0	0	0	0	0	0		0.018408	0.00240749	0	0	0	0	0	0
																	0.01872	-0.00380144	0	0	0	0	0	0		0.01872	0.00209732	0	0	0	0	0	0
																	0.019032	-0.00314654	0	0	0	0	0	0		0.019032	-0.0017626	0	0	0	0	0	0
																	0.019344	0.00370818	0	0	0	0	0	0		0.019344	-0.0011078	0	0	0	0	0	0
																	0.019656	0.00244203	0	0	0	0	0	0		0.019656	0.000960017	0	0	0	0	0	0
																	0.019968	0.00174345	0	0	0	0	0	0		0.019968	-0.00121119	0	0	0	0	0	0
																	0.02028	0.0016998	0	0	0	0	0	0		0.02028	-0.00183153	0	0	0	0	0	0
																	0.020592	0.000215332	0	0	0	0	0	0		0.020592	-0.00103887	0	0	0	0	0	0
																	0.020904	-0.00310287	0	0	0	0	0	0		0.020904	0.00595724	0	0	0	0	0	0
																	0.021216	-0.00262261	0	0	0	0	0	0		0.021216	0.00206285	0	0	0	0	0	0
																	0.021528	-0.00423805	0	0	0	0	0	0		0.021528	0.00168375	0	0	0	0	0	0
																	0.02184	0.0029223	0	0	0	0	0	0		0.02184	-0.0003496	0	0	0	0	0	0
																	0.022152	0.00143783	0	0	0	0	0	0		0.022152	0.0011668	0	0	0	0	0	0
																	0.022464	-0.000352251	0	0	0	0	0	0		0.022464	-0.000487452	0	0	0	0	0	0
																	0.022776	-0.000570554	0	0	0	0	0	0		0.022776	-0.00172814	0	0	0	0	0	0
																	0.023088	0.000651938	0	0	0	0	0	0		0.023088	9.84279e-05	0	0	0	0	0	0
																	0.0234	-0.00109449	0	0	0	0	0	0		0.0234	0.00123573	0	0	0	0	0	0
																	0.023712	-0.00227332	0	0	0	0	0	0		0.023712	-0.000246208	0	0	0	0	0	0
																	0.024024	0.0033589	0	0	0	0	0	0		0.024024	-0.000315134	0	0	0	0	0	0
																	0.024336	-0.00227332	0	0	0	0	0	0		0.024336	0.00023628	0	0	0	0	0	0
																	0.024648	0.00126319	0	0	0	0	0	0		0.024648	0.000753234	0	0	0	0	0	0
																	0.02496	0.00148149	0	0	0	0	0	0		0.02496	0.0007877	0	0	0	0	0	0
																	0.025272	0.000171675	0	0	0	0	0	0		0.025272	0.00285551	0	0	0	0	0	0
																	0.025584	-0.00109449	0	0	0	0	0	0		0.025584	0.00220071	0	0	0	0	0	0
																	0.025896	4.06919e-05	0	0	0	0	0	0		0.025896	-0.00245187	0	0	0	0	0	0
																	0.026208	0.00126319	0	0	0	0	0	0		0.026208	-0.00193492	0	0	0	0	0	0
																	0.02652	0.00239836	0	0	0	0	0	0		0.02652	-0.00124565	0	0	0	0	0	0
																	0.026832	-0.00179305	0	0	0	0	0	0		0.026832	0.00392389	0	0	0	0	0	0
																	0.027144	-0.00157475	0	0	0	0	0	0		0.027144	0.00051199	0	0	0	0	0	0
																	0.027456	0.000870241	0	0	0	0	0	0		0.027456	-0.00283098	0	0	0	0	0	0
																	0.027768	0.000870241	0	0	0	0	0	0		0.027768	0.00195946	0	0	0	0	0	0
																	0.02808	0.00427577	0	0	0	0	0	0		0.02808	-0.00386488	0	0	0	0	0	0
																	0.028392	-0.00157475	0	0	0	0	0	0		0.028392	-7.389e-05	0	0	0	0	0	0
																	0.028704	-0.00105082	0	0	0	0	0	0		0.028704	-0.00179707	0	0	0	0	0	0
																	0.029016	-0.00188037	0	0	0	0	0	0		0.029016	0.000615382	0	0	0	0	0	0
																	0.029328	0.00287863	0	0	0	0	0	0		0.029328	-0.0022451	0	0	0	0	0	0
																	0.02964	0.00156881	0	0	0	0	0	0		0.02964	0.00020182	0	0	0	0	0	0
																	0.029952	0.000215332	0	0	0	0	0	0		0.029952	0.00023628	0	0	0	0	0	0
																	0.030264	0.0016998	0	0	0	0	0	0		0.030264	0.00137358	0	0	0	0	0	0
																	0.030576	-0.00188037	0	0	0	0	0	0		0.030576	0.00113234	0	0	0	0	0	0
																	0.030888	0.00148149	0	0	0	0	0	0		0.030888	-0.00141797	0	0	0	0	0	0
																	0.0312	0.00357721	0	0	0	0	0	0		0.0312	0.000822165	0	0	0	0	0	0
																	0.031512	0.000520962	0	0	0	0	0	0		0.031512	0.000753234	0	0	0	0	0	0
																	0.031824	-0.00100716	0	0	0	0	0	0		0.031824	-0.000556378	0	0	0	0	0	0
																	0.032136	0.000215332	0	0	0	0	0	0		0.032136	-4.96395e-06	0	0	0	0	0	0
																	0.032448	-0.00332118	0	0	0	0	0	0		0.032448	0.000167354	0	0	0	0	0	0
																	0.03276	-0.000919841	0	0	0	0	0	0		0.03276	0.00127019	0	0	0	0	0	0
																	0.033072	-0.000133948	0	0	0	0	0	0		0.033072	0.000822165	0	0	0	0	0	0
																	0.033384	-0.000614218	0	0	0	0	0	0		0.033384	-0.000418526	0	0	0	0	0	0
																	0.033696	0.0019181	0	0	0	0	0	0		0.033696	0.00164929	0	0	0	0	0	0
																	0.034008	-0.00353948	0	0	0	0	0	0		0.034008	-0.00128012	0	0	0	0	0	0
																	0.03432	-0.00249163	0	0	0	0	0	0		0.03432	-0.00159029	0	0	0	0	0	0
																	0.034632	-0.00375778	0	0	0	0	0	0		0.034632	-0.000590844	0	0	0	0	0	0
																	0.034944	-0.000832521	0	0	0	0	0	0		0.034944	0.00051199	0	0	0	0	0	0
																	0.035256	-0.00340849	0	0	0	0	0	0		0.035256	0.0007877	0	0	0	0	0	0
																	0.035568	-0.00262261	0	0	0	0	0	0		0.035568	2.95019e-05	0	0	0	0	0	0
																	0.03588	0.00104489	0	0	0	0	0	0		0.03588	0.000856626	0	0	0	0	0	0
																	0.036192	0.00445042	0	0	0	0	0	0		0.036192	-0.0011078	0	0	0	0	0	0
																	0.036504	0.00148149	0	0	0	0	0	0		0.036504	-0.00234849	0	0	0	0	0	0
																	0.036816	0.00266033	0	0	0	0	0	0		0.036816	-0.00128012	0	0	0	0	0	0
																	0.037128	-0.00153109	0	0	0	0	0	0		0.037128	-0.00193492	0	0	0	0	0	0
																	0.03744	-0.000919841	0	0	0	0	0	0		0.03744	-0.000728696	0	0	0	0	0	0
																	0.037752	0.00196176	0	0	0	0	0	0		0.037752	0.000443064	0	0	0	0	0	0
																	0.038064	0.000258995	0	0	0	0	0	0		0.038064	-0.000418526	0	0	0	0	0	0
																	0.038376	0.00318426	0	0	0	0	0	0		0.038376	0.000270746	0	0	0	0	0	0
																	0.038688	-0.000701537	0	0	0	0	0	0		0.038688	-0.00107333	0	0	0	0	0	0
																	0.039	0.00239836	0	0	0	0	0	0		0.039	-0.00038406	0	0	0	0	0	0
																	0.039312	4.06919e-05	0	0	0	0	0	0		0.039312	0.000270746	0	0	0	0	0	0
																	0.039624	0.0021364	0	0	0	0	0	0		0.039624	-0.000797627	0	0	0	0	0	0
																	0.039936	-0.002186	0	0	0	0	0	0		0.039936	0.00023628	0	0	0	0	0	0
																	0.040248	-0.000876184	0	0	0	0	0	0		0.040248	-0.000866553	0	0	0	0	0	0
																	0.04056	0.00274765	0	0	0	0	0	0		0.04056	0.00285551	0	0	0	0	0	0
																	0.040872	0.00222372	0	0	0	0	0	0		0.040872	-0.000763162	0	0	0	0	0	0
																	0.041184	0.00196176	0	0	0	0	0	0		0.041184	-4.96395e-06	0	0	0	0	0	0
																	0.041496	-0.000570554	0	0	0	0	0	0		0.041496	0.000580916	0	0	0	0	0	0
																	0.041808	0.00244203	0	0	0	0	0	0		0.041808	9.84279e-05	0	0	0	0	0	0
																	0.04212	0.00218006	0	0	0	0	0	0		0.04212	-0.0014869	0	0	0	0	0	0
																	0.042432	0.00353354	0	0	0	0	0	0		0.042432	0.000649847	0	0	0	0	0	0
																	0.042744	0.00405747	0	0	0	0	0	0		0.042744	0.00299337	0	0	0	0	0	0
																	0.043056	-0.000526898	0	0	0	0	0	0		0.043056	0.000753234	0	0	0	0	0	0
																	0.043368	-0.000177611	0	0	0	0	0	0		0.043368	0.000960017	0	0	0	0	0	0
																	0.04368	0.000870241	0	0	0	0	0	0		0.04368	0.00261427	0	0	0	0	0	0
																	0.043992	0.000258995	0	0	0	0	0	0		0.043992	-7.389e-05	0	0	0	0	0	0
																	0.044304	0.00672077	0	0	0	0	0	0		0.044304	0.000994483	0	0	0	0	0	0
																	0.044616	0.000520962	0	0	0	0	0	0		0.044616	0.00144251	0	0	0	0	0	0
																	0.044928	0.00445042	0	0	0	0	0	0		0.044928	0.00164929	0	0	0	0	0	0
																	0.04524	0.000258995	0	0	0	0	0	0		0.04524	-0.00227956	0	0	0	0	0	0
																	0.045552	0.00257301	0	0	0	0	0	0		0.045552	0.00237303	0	0	0	0	0	0
																	0.045864	-0.0017494	0	0	0	0	0	0		0.045864	-0.00169368	0	0	0	0	0	0
																	0.046176	0.00174345	0	0	0	0	0	0		0.046176	-0.000108356	0	0	0	0	0	0
																	0.046488	-0.00257895	0	0	0	0	0	0		0.046488	0.000822165	0	0	0	0	0	0
																	0.0468	-0.00375778	0	0	0	0	0	0		0.0468	0.000994483	0	0	0	0	0	0
																	0.047112	0.00174345	0	0	0	0	0	0		0.047112	0.00261427	0	0	0	0	0	0
																	0.047424	0.00440675	0	0	0	0	0	0		0.047424	0.00178714	0	0	0	0	0	0
																	0.047736	0.00401381	0	0	0	0	0	0		0.047736	-7.389e-05	0	0	0	0	0	0
																	0.048048	0.00283497	0	0	0	0	0	0		0.048048	0.00051199	0	0	0	0	0	0
																	0.04836	-0.00463099	0	0	0	0	0	0		0.04836	0.001925	0	0	0	0	0	0
																	0.048672	-0.00336484	0	0	0	0	0	0		0.048672	0.00140805	0	0	0	0	0	0
																	0.048984	-0.00393243	0	0	0	0	0	0		0.048984	0.001925	0	0	0	0	0	0
																	0.049296	-0.00126913	0	0	0	0	0	0		0.049296	0.00130465	0	0	0	0	0	0
																	0.049608	0.0019181	0	0	0	0	0	0		0.049608	0.000960017	0	0	0	0	0	0
																	0.04992	-0.00118181	0	0	0	0	0	0		0.04992	-0.00152136	0	0	0	0	0	0
																	0.050232	0.0047997	0	0	0	0	0	0		0.050232	0.000374138	0	0	0	0	0	0
																	0.050544	-0.00170573	0	0	0	0	0	0		0.050544	-0.00345132	0	0	0	0	0	0
																	0.050856	0.00248569	0	0	0	0	0	0		0.050856	0.000270746	0	0	0	0	0	0
																	0.051168	-0.000526898	0	0	0	0	0	0		0.051168	-0.00276205	0	0	0	0	0	0
																	0.05148	-0.000832521	0	0	0	0	0	0		0.05148	-0.00227956	0	0	0	0	0	0
																	0.051792	-0.00188037	0	0	0	0	0	0		0.051792	0.00130465	0	0	0	0	0	0
																	0.052104	-0.00288457	0	0	0	0	0	0		0.052104	-0.0021417	0	0	0	0	0	0
																	0.052416	-0.00222966	0	0	0	0	0	0		0.052416	0.00195946	0	0	0	0	0	0
																	0.052728	-0.000308595	0	0	0	0	0	0		0.052728	0.00147697	0	0	0	0	0	0
																	0.05304	-0.00393243	0	0	0	0	0	0		0.05304	0.000443064	0	0	0	0	0	0
																	0.053352	0.000913904	0	0	0	0	0	0		0.053352	-0.000901014	0	0	0	0	0	0
																	0.053664	-0.00192404	0	0	0	0	0	0		0.053664	0.000374138	0	0	0	0	0	0
																	0.053976	0.00248569	0	0	0	0	0	0		0.053976	0.00102894	0	0	0	0	0	0
																	0.054288	-0.00105082	0	0	0	0	0	0		0.054288	-0.003279	0	0	0	0	0	0
																	0.0546	-0.000832521	0	0	0	0	0	0		0.0546	-0.000763162	0	0	0	0	0	0
																	0.054912	0.00121953	0	0	0	0	0	0		0.054912	0.00288998	0	0	0	0	0	0
																	0.055224	-2.97163e-06	0	0	0	0	0	0		0.055224	-0.00117672	0	0	0	0	0	0
																	0.055536	-0.00275359	0	0	0	0	0	0		0.055536	-0.00234849	0	0	0	0	0	0
																	0.055848	-0.000352251	0	0	0	0	0	0		0.055848	0.00475101	0	0	0	0	0	0
																	0.05616	0.00283497	0	0	0	0	0	0		0.05616	2.95019e-05	0	0	0	0	0	0
																	0.056472	-0.00157475	0	0	0	0	0	0		0.056472	-0.000452992	0	0	0	0	0	0
																	0.056784	-0.000832521	0	0	0	0	0	0		0.056784	-0.00131458	0	0	0	0	0	0
																	0.057096	0.00152515	0	0	0	0	0	0		0.057096	-0.00193492	0	0	0	0	0	0
																	0.057408	-0.00183672	0	0	0	0	0	0		0.057408	-0.00062531	0	0	0	0	0	0
																	0.05772	0.00287863	0	0	0	0	0	0		0.05772	-0.00248634	0	0	0	0	0	0
																	0.058032	-0.00659572	0	0	0	0	0	0		0.058032	0.00109787	0	0	0	0	0	0
																	0.058344	0.00187444	0	0	0	0	0	0		0.058344	-0.000487452	0	0	0	0	0	0
																	0.058656	0.00366453	0	0	0	0	0	0		0.058656	0.00378603	0	0	0	0	0	0
																	0.058968	-0.000308595	0	0	0	0	0	0		0.058968	0.000167354	0	0	0	0	0	0
																	0.05928	0.00100122	0	0	0	0	0	0		0.05928	0.0015459	0	0	0	0	0	0
																	0.059592	-0.00161841	0	0	0	0	0	0		0.059592	-0.000728696	0	0	0	0	0	0
																	0.059904	-0.00253528	0	0	0	0	0	0		0.059904	-0.00245187	0	0	0	0	0	0
																	0.060216	-0.00275359	0	0	0	0	0	0		0.060216	-0.000177282	0	0	0	0	0	0
																	0.060528	-0.000264931	0	0	0	0	0	0		0.060528	0.00133912	0	0	0	0	0	0
																	0.06084	0.000695601	0	0	0	0	0	0		0.06084	0.00133912	0	0	0	0	0	0
																	0.061152	0.00235471	0	0	0	0	0	0		0.061152	0.00185607	0	0	0	0	0	0
																	0.061464	-0.00157475	0	0	0	0	0	0		0.061464	0.00195946	0	0	0	0	0	0
																	0.061776	0.00226739	0	0	0	0	0	0		0.061776	0.00302783	0	0	0	0	0	0
																	0.062088	-0.000352251	0	0	0	0	0	0		0.062088	0.000684308	0	0	0	0	0	0
																	0.0624	0.00196176	0	0	0	0	0	0		0.0624	-0.00155583	0	0	0	0	0	0
																	0.062712	0.00113221	0	0	0	0	0	0		0.062712	0.000891091	0	0	0	0	0	0
																	0.063024	-0.00205502	0	0	0	0	0	0		0.063024	0.000891091	0	0	0	0	0	0
																	0.063336	-0.00192404	0	0	0	0	0	0		0.063336	-3.94241e-05	0	0	0	0	0	0
																	0.063648	-0.000701537	0	0	0	0	0	0		0.063648	9.84279e-05	0	0	0	0	0	0
																	0.06396	-0.00131279	0	0	0	0	0	0		0.06396	0.00102894	0	0	0	0	0	0
																	0.064272	-0.000919841	0	0	0	0	0	0		0.064272	0.00354479	0	0	0	0	0	0
																	0.064584	-0.00170573	0	0	0	0	0	0		0.064584	0.00282105	0	0	0	0	0	0
																	0.064896	-4.6628e-05	0	0	0	0	0	0		0.064896	0.00261427	0	0	0	0	0	0
																	0.065208	-2.97163e-06	0	0	0	0	0	0		0.065208	-0.00231402	0	0	0	0	0	0
																	0.06552	-0.000483234	0	0	0	0	0	0		0.06552	-0.00234849	0	0	0	0	0	0
																	0.065832	-0.00183672	0	0	0	0	0	0		0.065832	-0.00100441	0	0	0	0	0	0
																	0.066144	0.00488702	0	0	0	0	0	0		0.066144	0.00171822	0	0	0	0	0	0
																	0.066456	0.000215332	0	0	0	0	0	0		0.066456	0.00102894	0	0	0	0	0	0
																	0.066768	-0.00323386	0	0	0	0	0	0		0.066768	0.0030623	0	0	0	0	0	0
																	0.06708	-0.000657881	0	0	0	0	0	0		0.06708	-0.000590844	0	0	0	0	0	0
																	0.067392	-0.00284091	0	0	0	0	0	0		0.067392	-0.00107333	0	0	0	0	0	0
																	0.067704	-0.000963504	0	0	0	0	0	0		0.067704	-0.000728696	0	0	0	0	0	0
																	0.068016	-0.00231698	0	0	0	0	0	0		0.068016	-0.000142816	0	0	0	0	0	0
																	0.068328	0.0062405	0	0	0	0	0	0		0.068328	-7.389e-05	0	0	0	0	0	0
																	0.06864	-0.000395914	0	0	0	0	0	0		0.06864	0.00237303	0	0	0	0	0	0
																	0.068952	0.00226739	0	0	0	0	0	0		0.068952	-0.00300329	0	0	0	0	0	0
																	0.069264	0.000302658	0	0	0	0	0	0		0.069264	0.000305212	0	0	0	0	0	0
																	0.069576	-0.00122546	0	0	0	0	0	0		0.069576	6.39621e-05	0	0	0	0	0	0
																	0.069888	0.000826585	0	0	0	0	0	0		0.069888	0.00251088	0	0	0	0	0	0
																	0.0702	0.000258995	0	0	0	0	0	0		0.0702	0.00344139	0	0	0	0	0	0
																	0.070512	0.00715738	0	0	0	0	0	0		0.070512	0.00226963	0	0	0	0	0	0
																	0.070824	-0.000352251	0	0	0	0	0	0		0.070824	0.00244195	0	0	0	0	0	0
																	0.071136	0.000564618	0	0	0	0	0	0		0.071136	-0.00169368	0	0	0	0	0	0
																	0.071448	4.06919e-05	0	0	0	0	0	0		0.071448	-0.000108356	0	0	0	0	0	0
																	0.07176	0.00100122	0	0	0	0	0	0		0.07176	0.00158036	0	0	0	0	0	0
																	0.072072	0.000477298	0	0	0	0	0	0		0.072072	-0.00393381	0	0	0	0	0	0
																	0.072384	0.00121953	0	0	0	0	0	0		0.072384	-0.00145243	0	0	0	0	0	0
																	0.072696	0.000477298	0	0	0	0	0	0		0.072696	0.00120126	0	0	0	0	0	0
																	0.073008	-0.00253528	0	0	0	0	0	0		0.073008	-0.000832088	0	0	0	0	0	0
																	0.07332	-0.000133948	0	0	0	0	0	0		0.07332	0.000132894	0	0	0	0	0	0
																	0.073632	-0.00305922	0	0	0	0	0	0		0.073632	0.000891091	0	0	0	0	0	0
																	0.073944	4.06919e-05	0	0	0	0	0	0		0.073944	-0.000832088	0	0	0	0	0	0
																	0.074256	-0.00157475	0	0	0	0	0	0		0.074256	-0.00134904	0	0	0	0	0	0
																	0.074568	0.00152515	0	0	0	0	0	0		0.074568	0.00144251	0	0	0	0	0	0
																	0.07488	8.43554e-05	0	0	0	0	0	0		0.07488	-0.00317561	0	0	0	0	0	0
																	0.075192	-0.00471831	0	0	0	0	0	0		0.075192	0.00020182	0	0	0	0	0	0
																	0.075504	-0.00166207	0	0	0	0	0	0		0.075504	-0.000694236	0	0	0	0	0	0
																	0.075816	-0.000177611	0	0	0	0	0	0		0.075816	0.000270746	0	0	0	0	0	0
																	0.076128	0.00218006	0	0	0	0	0	0		0.076128	-0.00448523	0	0	0	0	0	0
																	0.07644	0.00296595	0	0	0	0	0	0		0.07644	-0.00124565	0	0	0	0	0	0
																	0.076752	-4.6628e-05	0	0	0	0	0	0		0.076752	0.000408598	0	0	0	0	0	0
																	0.077064	0.00397015	0	0	0	0	0	0		0.077064	-3.94241e-05	0	0	0	0	0	0
																	0.077376	-0.00148743	0	0	0	0	0	0		0.077376	0.00144251	0	0	0	0	0	0
																	0.077688	-0.00105082	0	0	0	0	0	0		0.077688	0.000270746	0	0	0	0	0	0
																	0.078	0.00100122	0	0	0	0	0	0		0.078	-0.00169368	0	0	0	0	0	0
																	0.078312	-0.000177611	0	0	0	0	0	0		0.078312	-0.0003496	0	0	0	0	0	0
																	0.078624	0.000739265	0	0	0	0	0	0		0.078624	0.00275212	0	0	0	0	0	0
																	0.078936	0.0019181	0	0	0	0	0	0		0.078936	0.00223517	0	0	0	0	0	0
																	0.079248	-0.000352251	0	0	0	0	0	0		0.079248	0.00137358	0	0	0	0	0	0
																	0.07956	0.0016998	0	0	0	0	0	0		0.07956	0.00237303	0	0	0	0	0	0
																	0.079872	-0.0048493	0	0	0	0	0	0		0.079872	-0.00152136	0	0	0	0	0	0
																	0.080184	0.000913904	0	0	0	0	0	0		0.080184	-0.00155583	0	0	0	0	0	0
																	0.080496	0.00148149	0	0	0	0	0	0		0.080496	-0.00038406	0	0	0	0	0	0
																	0.080808	0.00183078	0	0	0	0	0	0		0.080808	0.00123573	0	0	0	0	0	0
																	0.08112	-0.00345216	0	0	0	0	0	0		0.08112	-0.000142816	0	0	0	0	0	0
																	0.081432	0.00143783	0	0	0	0	0	0		0.081432	-0.00100441	0	0	0	0	0	0
																	0.081744	0.00108854	0	0	0	0	0	0		0.081744	0.00133912	0	0	0	0	0	0
																	0.082056	0.00204908	0	0	0	0	0	0		0.082056	0.00233856	0	0	0	0	0	0
																	0.082368	0.000826585	0	0	0	0	0	0		0.082368	2.95019e-05	0	0	0	0	0	0
																	0.08268	-0.00157475	0	0	0	0	0	0		0.08268	-3.94241e-05	0	0	0	0	0	0
																	0.082992	0.0021364	0	0	0	0	0	0		0.082992	-0.00121119	0	0	0	0	0	0
																	0.083304	-0.00279725	0	0	0	0	0	0		0.083304	0.00023628	0	0	0	0	0	0
																	0.083616	0.000258995	0	0	0	0	0	0		0.083616	-0.00193492	0	0	0	0	0	0
																	0.083928	-0.0019677	0	0	0	0	0	0		0.083928	0.000374138	0	0	0	0	0	0
																	0.08424	0.000695601	0	0	0	0	0	0		0.08424	-0.00179707	0	0	0	0	0	0
																	0.084552	0.00239836	0	0	0	0	0	0		0.084552	0.00271766	0	0	0	0	0	0
																	0.084864	0.000957568	0	0	0	0	0	0		0.084864	0.000649847	0	0	0	0	0	0
																	0.085176	-0.000177611	0	0	0	0	0	0		0.085176	0.00109787	0	0	0	0	0	0
																	0.085488	-0.00188037	0	0	0	0	0	0		0.085488	-0.0033824	0	0	0	0	0	0
																	0.0858	-0.00279725	0	0	0	0	0	0		0.0858	-0.00190046	0	0	0	0	0	0
																	0.086112	0.000477298	0	0	0	0	0	0		0.086112	-0.00128012	0	0	0	0	0	0
																	0.086424	0.000782921	0	0	0	0	0	0		0.086424	0.0007877	0	0	0	0	0	0
																	0.086736	-0.00240431	0	0	0	0	0	0		0.086736	-4.96395e-06	0	0	0	0	0	0
																	0.087048	0.0029223	0	0	0	0	0	0		0.087048	0.00206285	0	0	0	0	0	0
																	0.08736	0.00261667	0	0	0	0	0	0		0.08736	0.00051199	0	0	0	0	0	0
																	0.087672	0.00209274	0	0	0	0	0	0		0.087672	-0.000108356	0	0	0	0	0	0
																	0.087984	0.00165613	0	0	0	0	0	0		0.087984	-0.000211742	0	0	0	0	0	0
																	0.088296	-0.00131279	0	0	0	0	0	0		0.088296	0.00378603	0	0	0	0	0	0
																	0.088608	-0.000221275	0	0	0	0	0	0		0.088608	-0.00159029	0	0	0	0	0	0
																	0.08892	0.00121953	0	0	0	0	0	0		0.08892	-0.0011078	0	0	0	0	0	0
																	0.089232	-0.00183672	0	0	0	0	0	0		0.089232	0.0007877	0	0	0	0	0	0
																	0.089544	-0.000701537	0	0	0	0	0	0		0.089544	-0.000901014	0	0	0	0	0	0
																	0.089856	-0.00436903	0	0	0	0	0	0		0.089856	0.0052335	0	0	0	0	0	0
																	0.090168	0.00261667	0	0	0	0	0	0		0.090168	0.00288998	0	0	0	0	0	0
																	0.09048	0.00235471	0	0	0	0	0	0		0.09048	0.00047753	0	0	0	0	0	0
																	0.090792	8.43554e-05	0	0	0	0	0	0		0.090792	0.000167354	0	0	0	0	0	0
																	0.091104	-0.00323386	0	0	0	0	0	0		0.091104	-0.000108356	0	0	0	0	0	0
																	0.091416	0.0029223	0	0	0	0	0	0		0.091416	-0.00190046	0	0	0	0	0	0
																	0.091728	-0.00201136	0	0	0	0	0	0		0.091728	-0.000452992	0	0	0	0	0	0
																	0.09204	-0.000526898	0	0	0	0	0	0		0.09204	-0.000315134	0	0	0	0	0	0
																	0.092352	-0.000439578	0	0	0	0	0	0		0.092352	0.000960017	0	0	0	0	0	0
																	0.092664	0.00340256	0	0	0	0	0	0		0.092664	-0.00062531	0	0	0	0	0	0
																	0.092976	0.00143783	0	0	0	0	0	0		0.092976	-0.0022451	0	0	0	0	0	0
																	0.093288	0.00449407	0	0	0	0	0	0		0.093288	0.00171822	0	0	0	0	0	0
																	0.0936	-0.00157475	0	0	0	0	0	0		0.0936	0.00326908	0	0	0	0	0	0
																	0.093912	-0.00436903	0	0	0	0	0	0		0.093912	0.00195946	0	0	0	0	0	0
																	0.094224	0.00200542	0	0	0	0	0	0		0.094224	-0.00145243	0	0	0	0	0	0
																	0.094536	0.000782921	0	0	0	0	0	0		0.094536	0.000649847	0	0	0	0	0	0
																	0.094848	-0.000439578	0	0	0	0	0	0		0.094848	0.00109787	0	0	0	0	0	0
																	0.09516	0.00108854	0	0	0	0	0	0		0.09516	0.000856626	0	0	0	0	0	0
																	0.095472	0.00165613	0	0	0	0	0	0		0.095472	0.00247641	0	0	0	0	0	0
																	0.095784	0.00183078	0	0	0	0	0	0		0.095784	0.00168375	0	0	0	0	0	0
																	0.096096	0.000608281	0	0	0	0	0	0		0.096096	0.00323462	0	0	0	0	0	0
																	0.096408	0.000171675	0	0	0	0	0	0		0.096408	0.00199392	0	0	0	0	0	0
																	0.09672	0.000258995	0	0	0	0	0	0		0.09672	-0.000901014	0	0	0	0	0	0
																	0.097032	0.00104489	0	0	0	0	0	0		0.097032	-0.000418526	0	0	0	0	0	0
																	0.097344	0.00143783	0	0	0	0	0	0		0.097344	-0.000280674	0	0	0	0	0	0
																	0.097656	0.00126319	0	0	0	0	0	0		0.097656	0.000339672	0	0	0	0	0	0
																	0.097968	-0.00646474	0	0	0	0	0	0		0.097968	-0.000108356	0	0	0	0	0	0
																	0.09828	0.00222372	0	0	0	0	0	0		0.09828	-0.00152136	0	0	0	0	0	0
																	0.098592	0.000477298	0	0	0	0	0	0		0.098592	-0.000694236	0	0	0	0	0	0
																	0.098904	-0.000963504	0	0	0	0	0	0		0.098904	0.000408598	0	0	0	0	0	0
																	0.099216	0.00231104	0	0	0	0	0	0		0.099216	0.00344139	0	0	0	0	0	0
																	0.099528	0.00143783	0	0	0	0	0	0		0.099528	0.00351032	0	0	0	0	0	0
																	0.09984	0.00362086	0	0	0	0	0	0		0.09984	0.000546456	0	0	0	0	0	0
																	0.100152	0.00414479	0	0	0	0	0	0		0.100152	-0.00489879	0	0	0	0	0	0
																	0.100464	-0.00467466	0	0	0	0	0	0		0.100464	0.000443064	0	0	0	0	0	0
																	0.100776	-0.00288457	0	0	0	0	0	0		0.100776	0.00106341	0	0	0	0	0	0
																	0.101088	0.00484336	0	0	0	0	0	0		0.101088	0.00299337	0	0	0	0	0	0
																	0.1014	0.000389978	0	0	0	0	0	0		0.1014	-0.000108356	0	0	0	0	0	0
																	0.101712	0.000215332	0	0	0	0	0	0		0.101712	0.00195946	0	0	0	0	0	0
																	0.102024	-0.00415073	0	0	0	0	0	0		0.102024	0.000684308	0	0	0	0	0	0
																	0.102336	0.00104489	0	0	0	0	0	0		0.102336	0.003338	0	0	0	0	0	0
																	0.102648	0.00174345	0	0	0	0	0	0		0.102648	-0.000969945	0	0	0	0	0	0
																	0.10296	0.00113221	0	0	0	0	0	0		0.10296	0.00127019	0	0	0	0	0	0
																	0.103272	-0.00467466	0	0	0	0	0	0		0.103272	0.00133912	0	0	0	0	0	0
																	0.103584	-0.00345216	0	0	0	0	0	0		0.103584	-0.0003496	0	0	0	0	0	0
																	0.103896	0.00108854	0	0	0	0	0	0		0.103896	0.000270746	0	0	0	0	0	0
																	0.104208	0.00239836	0	0	0	0	0	0		0.104208	0.00247641	0	0	0	0	0	0
																	0.10452	0.00414479	0	0	0	0	0	0		0.10452	-0.00162475	0	0	0	0	0	0
																	0.104832	-0.00353948	0	0	0	0	0	0		0.104832	0.00137358	0	0	0	0	0	0
																	0.105144	0.00235471	0	0	0	0	0	0		0.105144	0.00109787	0	0	0	0	0	0
																	0.105456	-0.000657881	0	0	0	0	0	0		0.105456	-0.000728696	0	0	0	0	0	0
																	0.105768	-0.00222966	0	0	0	0	0	0		0.105768	0.00630187	0	0	0	0	0	0
																	0.10608	0.00532363	0	0	0	0	0	0		0.10608	0.000305212	0	0	0	0	0	0
																	0.106392	0.000389978	0	0	0	0	0	0		0.106392	0.00185607	0	0	0	0	0	0
																	0.106704	0.00309694	0	0	0	0	0	0		0.106704	0.000684308	0	0	0	0	0	0
																	0.107016	0.00318426	0	0	0	0	0	0		0.107016	-0.00038406	0	0	0	0	0	0
																	0.107328	-0.00227332	0	0	0	0	0	0		0.107328	0.00120126	0	0	0	0	0	0
																	0.10764	0.00148149	0	0	0	0	0	0		0.10764	0.00127019	0	0	0	0	0	0
																	0.107952	-0.00188037	0	0	0	0	0	0		0.107952	-0.00493326	0	0	0	0	0	0
																	0.108264	-0.00153109	0	0	0	0	0	0		0.108264	0.0015459	0	0	0	0	0	0
																	0.108576	0.000171675	0	0	0	0	0	0		0.108576	-0.00138351	0	0	0	0	0	0
																	0.108888	0.00300962	0	0	0	0	0	0		0.108888	0.00051199	0	0	0	0	0	0
																	0.1092	0.00148149	0	0	0	0	0	0		0.1092	-0.00107333	0	0	0	0	0	0
																	0.109512	-0.00489296	0	0	0	0	0	0		0.109512	-0.000521918	0	0	0	0	0	0
																	0.109824	-0.0048493	0	0	0	0	0	0		0.109824	0.00213178	0	0	0	0	0	0
																	0.110136	-0.00249163	0	0	0	0	0	0		0.110136	0.00178714	0	0	0	0	0	0
																	0.110448	0.00283497	0	0	0	0	0	0		0.110448	0.00254534	0	0	0	0	0	0
																	0.11076	-4.6628e-05	0	0	0	0	0	0		0.11076	0.0015459	0	0	0	0	0	0
																	0.111072	0.00239836	0	0	0	0	0	0		0.111072	0.0011668	0	0	0	0	0	0
																	0.111384	-0.00188037	0	0	0	0	0	0		0.111384	-0.000108356	0	0	0	0	0	0
																	0.111696	-0.00144377	0	0	0	0	0	0		0.111696	-0.000452992	0	0	0	0	0	0
																	0.112008	-0.00253528	0	0	0	0	0	0		0.112008	-0.000108356	0	0	0	0	0	0
																	0.11232	-0.000395914	0	0	0	0	0	0		0.11232	0.00199392	0	0	0	0	0	0
																	0.112632	-0.00257895	0	0	0	0	0	0		0.112632	-0.00107333	0	0	0	0	0	0
																	0.112944	-0.000526898	0	0	0	0	0	0		0.112944	-0.000177282	0	0	0	0	0	0
																	0.113256	0.00279131	0	0	0	0	0	0		0.113256	0.00137358	0	0	0	0	0	0
																	0.113568	0.000477298	0	0	0	0	0	0		0.113568	0.000856626	0	0	0	0	0	0
																	0.11388	-2.97163e-06	0	0	0	0	0	0		0.11388	0.0025798	0	0	0	0	0	0
																	0.114192	-0.00275359	0	0	0	0	0	0		0.114192	0.00130465	0	0	0	0	0	0
																	0.114504	0.00261667	0	0	0	0	0	0		0.114504	-0.000763162	0	0	0	0	0	0
																	0.114816	-0.000788857	0	0	0	0	0	0		0.114816	-0.00431291	0	0	0	0	0	0
																	0.115128	-0.00297189	0	0	0	0	0	0		0.115128	-0.00203831	0	0	0	0	0	0
																	0.11544	-0.00209868	0	0	0	0	0	0		0.11544	0.000132894	0	0	0	0	0	0
																	0.115752	-0.00236064	0	0	0	0	0	0		0.115752	-0.00203831	0	0	0	0	0	0
																	0.116064	0.000520962	0	0	0	0	0	0		0.116064	0.00261427	0	0	0	0	0	0
																	0.116376	-0.00345216	0	0	0	0	0	0		0.116376	0.000753234	0	0	0	0	0	0
																	0.116688	-0.00314654	0	0	0	0	0	0		0.116688	0.000718773	0	0	0	0	0	0
																	0.117	0.00388283	0	0	0	0	0	0		0.117	0.00223517	0	0	0	0	0	0
																	0.117312	-0.000483234	0	0	0	0	0	0		0.117312	-0.00183153	0	0	0	0	0	0
																	0.117624	-0.00170573	0	0	0	0	0	0		0.117624	-0.00414059	0	0	0	0	0	0
																	0.117936	-0.00410707	0	0	0	0	0	0		0.117936	-0.00183153	0	0	0	0	0	0
																	0.118248	0.00139417	0	0	0	0	0	0		0.118248	9.84279e-05	0	0	0	0	0	0
																	0.11856	0.00108854	0	0	0	0	0	0		0.11856	0.00175268	0	0	0	0	0	0
																	0.118872	-0.000614218	0	0	0	0	0	0		0.118872	0.000891091	0	0	0	0	0	0
																	0.119184	-0.00166207	0	0	0	0	0	0		0.119184	9.84279e-05	0	0	0	0	0	0
																	0.119496	-0.00489296	0	0	0	0	0	0		0.119496	0.0007877	0	0	0	0	0	0
																	0.119808	0.0019181	0	0	0	0	0	0		0.119808	0.00182161	0	0	0	0	0	0
																	0.12012	-0.000483234	0	0	0	0	0	0		0.12012	-0.00131458	0	0	0	0	0	0
																	0.120432	-0.000745201	0	0	0	0	0	0		0.120432	0.00130465	0	0	0	0	0	0
																	0.120744	-0.000570554	0	0	0	0	0	0		0.120744	-0.00210724	0	0	0	0	0	0
																	0.121056	0.00130685	0	0	0	0	0	0		0.121056	-0.000694236	0	0	0	0	0	0
																	0.121368	-0.00349582	0	0	0	0	0	0		0.121368	0.0007877	0	0	0	0	0	0
																	0.12168	0.00309694	0	0	0	0	0	0		0.12168	-0.000556378	0	0	0	0	0	0
																	0.121992	-0.000657881	0	0	0	0	0	0		0.121992	0.00226963	0	0	0	0	0	0
																	0.122304	0.000957568	0	0	0	0	0	0		0.122304	-0.00217617	0	0	0	0	0	0
																	0.122616	-0.00192404	0	0	0	0	0	0		0.122616	0.00051199	0	0	0	0	0	0
																	0.122928	-0.00314654	0	0	0	0	0	0		0.122928	-0.00159029	0	0	0	0	0	0
																	0.12324	0.000520962	0	0	0	0	0	0		0.12324	-0.0040372	0	0	0	0	0	0
																	0.123552	-0.00301555	0	0	0	0	0	0		0.123552	0.00220071	0	0	0	0	0	0
																	0.123864	-0.00279725	0	0	0	0	0	0		0.123864	0.00351032	0	0	0	0	0	0
																	0.124176	0.0016998	0	0	0	0	0	0		0.124176	-0.00383042	0	0	0	0	0	0
																	0.124488	-0.00113814	0	0	0	0	0	0		0.124488	0.00254534	0	0	0	0	0	0
																	0.1248	0.000826585	0	0	0	0	0	0		0.1248	0.00347586	0	0	0	0	0	0
																	0.125112	0.00279131	0	0	0	0	0	0		0.125112	0.0011668	0	0	0	0	0	0
																	0.125424	-0.00113814	0	0	0	0	0	0		0.125424	-0.00141797	0	0	0	0	0	0
																	0.125736	-0.00135645	0	0	0	0	0	0		0.125736	-0.00172814	0	0	0	0	0	0
																	0.126048	0.00130685	0	0	0	0	0	0		0.126048	-0.00234849	0	0	0	0	0	0
																	0.12636	-0.00126913	0	0	0	0	0	0		0.12636	-0.00100441	0	0	0	0	0	0
																	0.126672	-0.000308595	0	0	0	0	0	0		0.126672	0.000925552	0	0	0	0	0	0
																	0.126984	0.000258995	0	0	0	0	0	0		0.126984	0.000891091	0	0	0	0	0	0
																	0.127296	-0.000919841	0	0	0	0	0	0		0.127296	0.00199392	0	0	0	0	0	0
																	0.127608	0.00156881	0	0	0	0	0	0		0.127608	0.000305212	0	0	0	0	0	0
																	0.12792	0.00121953	0	0	0	0	0	0		0.12792	-0.000728696	0	0	0	0	0	0
																	0.128232	-0.000614218	0	0	0	0	0	0		0.128232	0.000305212	0	0	0	0	0	0
																	0.128544	0.000957568	0	0	0	0	0	0		0.128544	-0.00200385	0	0	0	0	0	0
																	0.128856	0.00248569	0	0	0	0	0	0		0.128856	0.00109787	0	0	0	0	0	0
																	0.129168	-0.00179305	0	0	0	0	0	0		0.129168	-0.000969945	0	0	0	0	0	0
																	0.12948	-0.00113814	0	0	0	0	0	0		0.12948	0.00158036	0	0	0	0	0	0
																	0.129792	-0.00183672	0	0	0	0	0	0		0.129792	0.00020182	0	0	0	0	0	0
																	0.130104	0.00353354	0	0	0	0	0	0		0.130104	0.00161482	0	0	0	0	0	0
																	0.130416	0.00226739	0	0	0	0	0	0		0.130416	-0.00100441	0	0	0	0	0	0
																	0.130728	-9.02915e-05	0	0	0	0	0	0		0.130728	0.00326908	0	0	0	0	0	0
																	0.13104	-9.02915e-05	0	0	0	0	0	0		0.13104	-0.00358917	0	0	0	0	0	0
																	0.131352	-0.00559153	0	0	0	0	0	0		0.131352	2.95019e-05	0	0	0	0	0	0
																	0.131664	-0.00144377	0	0	0	0	0	0		0.131664	0.0015459	0	0	0	0	0	0
																	0.131976	-0.000264931	0	0	0	0	0	0		0.131976	-0.00210724	0	0	0	0	0	0
																	0.132288	-0.00161841	0	0	0	0	0	0		0.132288	0.00158036	0	0	0	0	0	0
																	0.1326	0.00152515	0	0	0	0	0	0		0.1326	-0.0017626	0	0	0	0	0	0
																	0.132912	0.00279131	0	0	0	0	0	0		0.132912	0.00195946	0	0	0	0	0	0
																	0.133224	0.00305327	0	0	0	0	0	0		0.133224	0.00127019	0	0	0	0	0	0
																	0.133536	-0.00314654	0	0	0	0	0	0		0.133536	0.00202839	0	0	0	0	0	0
																	0.133848	-0.00244796	0	0	0	0	0	0		0.133848	0.00140805	0	0	0	0	0	0
																	0.13416	0.00388283	0	0	0	0	0	0		0.13416	0.00316568	0	0	0	0	0	0
																	0.134472	-0.00100716	0	0	0	0	0	0		0.134472	0.00140805	0	0	0	0	0	0
																	0.134784	-0.00375778	0	0	0	0	0	0		0.134784	-0.000521918	0	0	0	0	0	0
																	0.135096	0.00139417	0	0	0	0	0	0		0.135096	-0.00193492	0	0	0	0	0	0
																	0.135408	0.00252935	0	0	0	0	0	0		0.135408	-0.00145243	0	0	0	0	0	0
																	0.13572	0.000782921	0	0	0	0	0	0		0.13572	0.00230409	0	0	0	0	0	0
																	0.136032	0.00340256	0	0	0	0	0	0		0.136032	-0.00221063	0	0	0	0	0	0
																	0.136344	-0.00428171	0	0	0	0	0	0		0.136344	0.000374138	0	0	0	0	0	0
																	0.136656	0.00458139	0	0	0	0	0	0		0.136656	0.000994483	0	0	0	0	0	0
																	0.136968	-0.000832521	0	0	0	0	0	0		0.136968	0.00130465	0	0	0	0	0	0
																	0.13728	0.000171675	0	0	0	0	0	0		0.13728	0.00519904	0	0	0	0	0	0
																	0.137592	0.00348988	0	0	0	0	0	0		0.137592	-0.00038406	0	0	0	0	0	0
																	0.137904	0.0033589	0	0	0	0	0	0		0.137904	0.000615382	0	0	0	0	0	0
																	0.138216	0.00108854	0	0	0	0	0	0		0.138216	-0.00200385	0	0	0	0	0	0
																	0.138528	-0.00170573	0	0	0	0	0	0		0.138528	-0.00227956	0	0	0	0	0	0
																	0.13884	-0.00240431	0	0	0	0	0	0		0.13884	-0.00310669	0	0	0	0	0	0
																	0.139152	-0.00262261	0	0	0	0	0	0		0.139152	0.000891091	0	0	0	0	0	0
																	0.139464	-0.00401975	0	0	0	0	0	0		0.139464	0.00302783	0	0	0	0	0	0
																	0.139776	-0.00135645	0	0	0	0	0	0		0.139776	0.000374138	0	0	0	0	0	0
																	0.140088	-0.00410707	0	0	0	0	0	0		0.140088	0.000580916	0	0	0	0	0	0
																	0.1404	-0.0019677	0	0	0	0	0	0		0.1404	-0.0028999	0	0	0	0	0	0
																	0.140712	-0.00188037	0	0	0	0	0	0		0.140712	-0.00179707	0	0	0	0	0	0
																	0.141024	-0.00279725	0	0	0	0	0	0		0.141024	9.84279e-05	0	0	0	0	0	0
																	0.141336	0.00143783	0	0	0	0	0	0		0.141336	0.00147697	0	0	0	0	0	0
																	0.141648	0.00549827	0	0	0	0	0	0		0.141648	-0.000142816	0	0	0	0	0	0
																	0.14196	0.00121953	0	0	0	0	0	0		0.14196	0.00385496	0	0	0	0	0	0
																	0.142272	-0.00105082	0	0	0	0	0	0		0.142272	0.00168375	0	0	0	0	0	0
																	0.142584	0.00113221	0	0	0	0	0	0		0.142584	0.00164929	0	0	0	0	0	0
																	0.142896	-0.000876184	0	0	0	0	0	0		0.142896	0.00189053	0	0	0	0	0	0
																	0.143208	-0.000657881	0	0	0	0	0	0		0.143208	0.000167354	0	0	0	0	0	0
																	0.14352	0.00248569	0	0	0	0	0	0		0.14352	0.00171822	0	0	0	0	0	0
																	0.143832	-0.00257895	0	0	0	0	0	0		0.143832	-0.00107333	0	0	0	0	0	0
																	0.144144	0.000477298	0	0	0	0	0	0		0.144144	0.00020182	0	0	0	0	0	0
																	0.144456	-0.00140011	0	0	0	0	0	0		0.144456	-0.0017626	0	0	0	0	0	0
																	0.144768	0.00362086	0	0	0	0	0	0		0.144768	0.000891091	0	0	0	0	0	0
																	0.14508	0.00156881	0	0	0	0	0	0		0.14508	0.0011668	0	0	0	0	0	0
																	0.145392	8.43554e-05	0	0	0	0	0	0		0.145392	0.00309676	0	0	0	0	0	0
																	0.145704	-0.00336484	0	0	0	0	0	0		0.145704	0.000546456	0	0	0	0	0	0
																	0.146016	-0.000570554	0	0	0	0	0	0		0.146016	0.000580916	0	0	0	0	0	0
																	0.146328	-0.000352251	0	0	0	0	0	0		0.146328	-7.389e-05	0	0	0	0	0	0
																	0.14664	-0.00637742	0	0	0	0	0	0		0.14664	-0.00114226	0	0	0	0	0	0
																	0.146952	0.00397015	0	0	0	0	0	0		0.146952	9.84279e-05	0	0	0	0	0	0
																	0.147264	-0.000177611	0	0	0	0	0	0		0.147264	0.00123573	0	0	0	0	0	0
																	0.147576	-0.00118181	0	0	0	0	0	0		0.147576	0.00106341	0	0	0	0	0	0
																	0.147888	-0.000701537	0	0	0	0	0	0		0.147888	-0.00245187	0	0	0	0	0	0
																	0.1482	0.00309694	0	0	0	0	0	0		0.1482	-0.000866553	0	0	0	0	0	0
																	0.148512	-0.0048493	0	0	0	0	0	0		0.148512	0.00109787	0	0	0	0	0	0
																	0.148824	-0.000526898	0	0	0	0	0	0		0.148824	-0.00272758	0	0	0	0	0	0
																	0.149136	0.0021364	0	0	0	0	0	0		0.149136	-0.000315134	0	0	0	0	0	0
																	0.149448	0.00143783	0	0	0	0	0	0		0.149448	0.00051199	0	0	0	0	0	0
																	0.14976	-0.00532957	0	0	0	0	0	0		0.14976	0.00285551	0	0	0	0	0	0
																	0.150072	0.00340256	0	0	0	0	0	0		0.150072	0.00337247	0	0	0	0	0	0
																	0.150384	0.00257301	0	0	0	0	0	0		0.150384	-0.000211742	0	0	0	0	0	0
																	0.150696	0.00248569	0	0	0	0	0	0		0.150696	-0.00038406	0	0	0	0	0	0
																	0.151008	-0.00292823	0	0	0	0	0	0		0.151008	0.00185607	0	0	0	0	0	0
																	0.15132	0.00248569	0	0	0	0	0	0		0.15132	-0.00221063	0	0	0	0	0	0
																	0.151632	-4.6628e-05	0	0	0	0	0	0		0.151632	-0.00272758	0	0	0	0	0	0
																	0.151944	-0.000963504	0	0	0	0	0	0		0.151944	-0.00321008	0	0	0	0	0	0
																	0.152256	0.0021364	0	0	0	0	0	0		0.152256	0.00144251	0	0	0	0	0	0
																	0.152568	-0.00122546	0	0	0	0	0	0		0.152568	0.000822165	0	0	0	0	0	0
																	0.15288	-0.000439578	0	0	0	0	0	0		0.15288	6.39621e-05	0	0	0	0	0	0
																	0.153192	0.00113221	0	0	0	0	0	0		0.153192	-0.0017626	0	0	0	0	0	0
																	0.153504	-0.00135645	0	0	0	0	0	0		0.153504	0.00051199	0	0	0	0	0	0
																	0.153816	-0.00620278	0	0	0	0	0	0		0.153816	0.00230409	0	0	0	0	0	0
																	0.154128	0.00493068	0	0	0	0	0	0		0.154128	0.000167354	0	0	0	0	0	0
																	0.15444	-0.000570554	0	0	0	0	0	0		0.15444	-0.00190046	0	0	0	0	0	0
																	0.154752	-0.00126913	0	0	0	0	0	0		0.154752	-0.00348578	0	0	0	0	0	0
																	0.155064	-0.00279725	0	0	0	0	0	0		0.155064	-0.00279651	0	0	0	0	0	0
																	0.155376	0.00388283	0	0	0	0	0	0		0.155376	-4.96395e-06	0	0	0	0	0	0
																	0.155688	0.00274765	0	0	0	0	0	0		0.155688	-0.00203831	0	0	0	0	0	0
																	0.156	-0.00140011	0	0	0	0	0	0		0.156	-0.00196939	0	0	0	0	0	0
																	0.156312	-0.00183672	0	0	0	0	0	0		0.156312	0.0044753	0	0	0	0	0	0
																	0.156624	0.00135051	0	0	0	0	0	0		0.156624	0.000132894	0	0	0	0	0	0
																	0.156936	-0.00432537	0	0	0	0	0	0		0.156936	0.00323462	0	0	0	0	0	0
																	0.157248	-0.00358314	0	0	0	0	0	0		0.157248	-0.00169368	0	0	0	0	0	0
																	0.15756	0.00196176	0	0	0	0	0	0		0.15756	-0.00279651	0	0	0	0	0	0
																	0.157872	0.0016998	0	0	0	0	0	0		0.157872	0.00127019	0	0	0	0	0	0
																	0.158184	0.00405747	0	0	0	0	0	0		0.158184	-0.00210724	0	0	0	0	0	0
																	0.158496	-0.00222966	0	0	0	0	0	0		0.158496	0.00102894	0	0	0	0	0	0
																	0.158808	-0.000439578	0	0	0	0	0	0		0.158808	0.00326908	0	0	0	0	0	0
																	0.15912	-0.00135645	0	0	0	0	0	0		0.15912	0.00151144	0	0	0	0	0	0
																	0.159432	0.000302658	0	0	0	0	0	0		0.159432	-0.000556378	0	0	0	0	0	0
																	0.159744	0.000215332	0	0	0	0	0	0		0.159744	-0.000487452	0	0	0	0	0	0
																	0.160056	0.00672077	0	0	0	0	0	0		0.160056	-0.00576038	0	0	0	0	0	0
																	0.160368	8.43554e-05	0	0	0	0	0	0		0.160368	-0.000177282	0	0	0	0	0	0
																	0.16068	-0.00113814	0	0	0	0	0	0		0.16068	0.00164929	0	0	0	0	0	0
																	0.160992	-0.00118181	0	0	0	0	0	0		0.160992	0.00189053	0	0	0	0	0	0
																	0.161304	-0.00262261	0	0	0	0	0	0		0.161304	-0.00341686	0	0	0	0	0	0
																	0.161616	-0.0040634	0	0	0	0	0	0		0.161616	-0.000246208	0	0	0	0	0	0
																	0.161928	-0.00620278	0	0	0	0	0	0		0.161928	-0.00062531	0	0	0	0	0	0
																	0.16224	0.00266033	0	0	0	0	0	0		0.16224	0.00164929	0	0	0	0	0	0
																	0.162552	-0.00327752	0	0	0	0	0	0		0.162552	0.0007877	0	0	0	0	0	0
																	0.162864	4.06919e-05	0	0	0	0	0	0		0.162864	-7.389e-05	0	0	0	0	0	0
																	0.163176	0.0029223	0	0	0	0	0	0		0.163176	-0.00138351	0	0	0	0	0	0
																	0.163488	0.00204908	0	0	0	0	0	0		0.163488	-0.0017626	0	0	0	0	0	0
																	0.1638	-0.00144377	0	0	0	0	0	0		0.1638	-0.00124565	0	0	0	0	0	0
																	0.164112	-0.000395914	0	0	0	0	0	0		0.164112	-0.000211742	0	0	0	0	0	0
																	0.164424	-0.000395914	0	0	0	0	0	0		0.164424	-0.00169368	0	0	0	0	0	0
																	0.164736	-0.000614218	0	0	0	0	0	0		0.164736	-0.00114226	0	0	0	0	0	0
																	0.165048	0.00135051	0	0	0	0	0	0		0.165048	-0.000418526	0	0	0	0	0	0
																	0.16536	0.0031406	0	0	0	0	0	0		0.16536	0.000891091	0	0	0	0	0	0
																	0.165672	-0.00275359	0	0	0	0	0	0		0.165672	-0.00183153	0	0	0	0	0	0
																	0.165984	0.000695601	0	0	0	0	0	0		0.165984	-0.000728696	0	0	0	0	0	0
																	0.166296	-0.00209868	0	0	0	0	0	0		0.166296	0.00185607	0	0	0	0	0	0
																	0.166608	0.000302658	0	0	0	0	0	0		0.166608	0.000753234	0	0	0	0	0	0
																	0.16692	0.000302658	0	0	0	0	0	0		0.16692	-0.00217617	0	0	0	0	0	0
																	0.167232	-9.02915e-05	0	0	0	0	0	0		0.167232	0.0030623	0	0	0	0	0	0
																	0.167544	0.0019181	0	0	0	0	0	0		0.167544	-0.000246208	0	0	0	0	0	0
																	0.167856	0.00383917	0	0	0	0	0	0		0.167856	0.00233856	0	0	0	0	0	0
																	0.168168	0.00257301	0	0	0	0	0	0		0.168168	-4.96395e-06	0	0	0	0	0	0
																	0.16848	0.00296595	0	0	0	0	0	0		0.16848	-0.00283098	0	0	0	0	0	0
																	0.168792	0.00383917	0	0	0	0	0	0		0.168792	0.00127019	0	0	0	0	0	0
																	0.169104	0.00152515	0	0	0	0	0	0		0.169104	-0.00107333	0	0	0	0	0	0
																	0.169416	-0.00288457	0	0	0	0	0	0		0.169416	-0.00145243	0	0	0	0	0	0
																	0.169728	0.00174345	0	0	0	0	0	0		0.169728	-0.000452992	0	0	0	0	0	0
																	0.17004	0.00414479	0	0	0	0	0	0		0.17004	-0.00131458	0	0	0	0	0	0
																	0.170352	0.00248569	0	0	0	0	0	0		0.170352	-0.0028999	0	0	0	0	0	0
																	0.170664	0.00200542	0	0	0	0	0	0		0.170664	0.00178714	0	0	0	0	0	0
																	0.170976	8.43554e-05	0	0	0	0	0	0		0.170976	0.00147697	0	0	0	0	0	0
																	0.171288	-0.00441269	0	0	0	0	0	0		0.171288	0.00151144	0	0	0	0	0	0
																	0.1716	0.00139417	0	0	0	0	0	0		0.1716	-0.00507111	0	0	0	0	0	0
																	0.171912	0.000346315	0	0	0	0	0	0		0.171912	-0.00276205	0	0	0	0	0	0
																	0.172224	-0.00227332	0	0	0	0	0	0		0.172224	-0.00310669	0	0	0	0	0	0
																	0.172536	0.00296595	0	0	0	0	0	0		0.172536	-0.000177282	0	0	0	0	0	0
																	0.172848	0.000171675	0	0	0	0	0	0		0.172848	0.000925552	0	0	0	0	0	0
																	0.17316	0.00113221	0	0	0	0	0	0		0.17316	-0.00186599	0	0	0	0	0	0
																	0.173472	0.0019181	0	0	0	0	0	0		0.173472	-0.00272758	0	0	0	0	0	0
																	0.173784	-0.00144377	0	0	0	0	0	0		0.173784	0.00233856	0	0	0	0	0	0
																	0.174096	0.000782921	0	0	0	0	0	0		0.174096	0.0011668	0	0	0	0	0	0
																	0.174408	0.0016998	0	0	0	0	0	0		0.174408	0.000305212	0	0	0	0	0	0
																	0.17472	-0.00161841	0	0	0	0	0	0		0.17472	0.000649847	0	0	0	0	0	0
																	0.175032	0.00283497	0	0	0	0	0	0		0.175032	0.00337247	0	0	0	0	0	0
																	0.175344	-0.000395914	0	0	0	0	0	0		0.175344	0.000615382	0	0	0	0	0	0
																	0.175656	0.00252935	0	0	0	0	0	0		0.175656	0.00109787	0	0	0	0	0	0
																	0.175968	-0.00100716	0	0	0	0	0	0		0.175968	-0.0011078	0	0	0	0	0	0
																	0.17628	0.00204908	0	0	0	0	0	0		0.17628	9.84279e-05	0	0	0	0	0	0
																	0.176592	-0.00109449	0	0	0	0	0	0		0.176592	0.000615382	0	0	0	0	0	0
																	0.176904	-0.00122546	0	0	0	0	0	0		0.176904	-0.00196939	0	0	0	0	0	0
																	0.177216	-0.000876184	0	0	0	0	0	0		0.177216	-0.000935479	0	0	0	0	0	0
																	0.177528	-0.00249163	0	0	0	0	0	0		0.177528	-0.00293437	0	0	0	0	0	0
																	0.17784	0.00414479	0	0	0	0	0	0		0.17784	0.00202839	0	0	0	0	0	0
																	0.178152	0.00139417	0	0	0	0	0	0		0.178152	0.0007877	0	0	0	0	0	0
																	0.178464	0.00218006	0	0	0	0	0	0		0.178464	-0.000211742	0	0	0	0	0	0
																	0.178776	0.000651938	0	0	0	0	0	0		0.178776	0.00147697	0	0	0	0	0	0
																	0.179088	0.000695601	0	0	0	0	0	0		0.179088	0.00344139	0	0	0	0	0	0
																	0.1794	0.00340256	0	0	0	0	0	0		0.1794	0.00109787	0	0	0	0	0	0
																	0.179712	0.00156881	0	0	0	0	0	0		0.179712	-0.00369257	0	0	0	0	0	0
																	0.180024	0.000128012	0	0	0	0	0	0		0.180024	-0.00107333	0	0	0	0	0	0
																	0.180336	0.000913904	0	0	0	0	0	0		0.180336	-0.000142816	0	0	0	0	0	0
																	0.180648	-0.002186	0	0	0	0	0	0		0.180648	-0.000866553	0	0	0	0	0	0
																	0.18096	0.00300962	0	0	0	0	0	0		0.18096	-0.00183153	0	0	0	0	0	0
																	0.181272	0.000346315	0	0	0	0	0	0		0.181272	-0.000177282	0	0	0	0	0	0
																	0.181584	0.00187444	0	0	0	0	0	0		0.181584	0.00051199	0	0	0	0	0	0
																	0.181896	-0.0017494	0	0	0	0	0	0		0.181896	0.00344139	0	0	0	0	0	0
																	0.182208	-0.000876184	0	0	0	0	0	0		0.182208	0.00182161	0	0	0	0	0	0
																	0.18252	0.00239836	0	0	0	0	0	0		0.18252	0.000753234	0	0	0	0	0	0
																	0.182832	0.00279131	0	0	0	0	0	0		0.182832	0.000580916	0	0	0	0	0	0
																	0.183144	-0.000308595	0	0	0	0	0	0		0.183144	-0.00165922	0	0	0	0	0	0
																	0.183456	0.00305327	0	0	0	0	0	0		0.183456	0.00113234	0	0	0	0	0	0
																	0.183768	-0.00105082	0	0	0	0	0	0		0.183768	-0.00169368	0	0	0	0	0	0
																	0.18408	-0.000264931	0	0	0	0	0	0		0.18408	-0.000590844	0	0	0	0	0	0
																	0.184392	0.00270399	0	0	0	0	0	0		0.184392	0.00323462	0	0	0	0	0	0
																	0.184704	0.00388283	0	0	0	0	0	0		0.184704	0.00023628	0	0	0	0	0	0
																	0.185016	0.000870241	0	0	0	0	0	0		0.185016	0.00282105	0	0	0	0	0	0
																	0.185328	0.000739265	0	0	0	0	0	0		0.185328	0.00140805	0	0	0	0	0	0
																	0.18564	0.00165613	0	0	0	0	0	0		0.18564	0.00023628	0	0	0	0	0	0
																	0.185952	0.00379551	0	0	0	0	0	0		0.185952	-0.000866553	0	0	0	0	0	0
																	0.186264	-0.00353948	0	0	0	0	0	0		0.186264	0.000305212	0	0	0	0	0	0
																	0.186576	0.00453774	0	0	0	0	0	0		0.186576	0.00140805	0	0	0	0	0	0
																	0.186888	-0.000264931	0	0	0	0	0	0		0.186888	0.00168375	0	0	0	0	0	0
																	0.1872	0.00248569	0	0	0	0	0	0		0.1872	0.000167354	0	0	0	0	0	0
																	0.187512	0.00178712	0	0	0	0	0	0		0.187512	0.000822165	0	0	0	0	0	0
																	0.187824	0.000128012	0	0	0	0	0	0		0.187824	-4.96395e-06	0	0	0	0	0	0
																	0.188136	0.0019181	0	0	0	0	0	0		0.188136	0.00185607	0	0	0	0	0	0
																	0.188448	-0.00105082	0	0	0	0	0	0		0.188448	0.00209732	0	0	0	0	0	0
																	0.18876	-0.00135645	0	0	0	0	0	0		0.18876	-0.000728696	0	0	0	0	0	0
																	0.189072	0.00239836	0	0	0	0	0	0		0.189072	-0.000866553	0	0	0	0	0	0
																	0.189384	-0.0019677	0	0	0	0	0	0		0.189384	-0.00131458	0	0	0	0	0	0
																	0.189696	0.00231104	0	0	0	0	0	0		0.189696	0.000684308	0	0	0	0	0	0
																	0.190008	0.000870241	0	0	0	0	0	0		0.190008	-0.000280674	0	0	0	0	0	0
																	0.19032	0.00130685	0	0	0	0	0	0		0.19032	-0.00162475	0	0	0	0	0	0
																	0.190632	0.00200542	0	0	0	0	0	0		0.190632	-0.00131458	0	0	0	0	0	0
																	0.190944	0.00274765	0	0	0	0	0	0		0.190944	-0.000728696	0	0	0	0	0	0
																	0.191256	0.000957568	0	0	0	0	0	0		0.191256	-0.000142816	0	0	0	0	0	0
																	0.191568	-0.00100716	0	0	0	0	0	0		0.191568	-0.00190046	0	0	0	0	0	0
																	0.19188	0.00209274	0	0	0	0	0	0		0.19188	-0.00248634	0	0	0	0	0	0
																	0.192192	0.00401381	0	0	0	0	0	0		0.192192	0.00168375	0	0	0	0	0	0
																	0.192504	0.00174345	0	0	0	0	0	0		0.192504	-0.0033824	0	0	0	0	0	0
																	0.192816	0.00318426	0	0	0	0	0	0		0.192816	0.00213178	0	0	0	0	0	0
																	0.193128	0.00135051	0	0	0	0	0	0		0.193128	0.000408598	0	0	0	0	0	0
																	0.19344	0.00152515	0	0	0	0	0	0		0.19344	0.000546456	0	0	0	0	0	0
																	0.193752	-0.00401975	0	0	0	0	0	0		0.193752	-0.00193492	0	0	0	0	0	0
																	0.194064	0.000651938	0	0	0	0	0	0		0.194064	0.00120126	0	0	0	0	0	0
																	0.194376	0.00135051	0	0	0	0	0	0		0.194376	-0.000556378	0	0	0	0	0	0
																	0.194688	0.00397015	0	0	0	0	0	0		0.194688	0.00047753	0	0	0	0	0	0
																	0.195	-0.000657881	0	0	0	0	0	0		0.195	-0.00265866	0	0	0	0	0	0
																	0.195312	0.00100122	0	0	0	0	0	0		0.195312	-0.00117672	0	0	0	0	0	0
																	0.195624	0.00362086	0	0	0	0	0	0		0.195624	-0.00124565	0	0	0	0	0	0
																	0.195936	-0.00100716	0	0	0	0	0	0		0.195936	-0.00255527	0	0	0	0	0	0
																	0.196248	-0.00284091	0	0	0	0	0	0		0.196248	0.00130465	0	0	0	0	0	0
																	0.19656	-0.00275359	0	0	0	0	0	0		0.19656	0.000822165	0	0	0	0	0	0
																	0.196872	0.00130685	0	0	0	0	0	0		0.196872	0.00123573	0	0	0	0	0.675771	0
																	0.197184	0.000477298	0	0	0	0	0	0		0.197184	0.00151144	0	0	0	0	0	0
																	0.197496	-0.00105082	0	0	0	0	0	0		0.197496	-0.00062531	0	0	0	0	0	0
																	0.197808	-0.00244796	0	0	0	0	0	0		0.197808	-0.000866553	0	0	0	0	-0.0091354	0
																	0.19812	0.000520962	0	0	0	0	0	0		0.19812	0.00151144	0	0	0	0	0	0
																	0.198432	0.00436309	0	0	0	0	0	0		0.198432	0.015159	0	0	0	0	0	0
																	0.198744	0.00497434	0	0	0	0	0	0		0.198744	-0.00231402	0	0	0	0	0	0
																	0.199056	0.0021364	0	0	0	0	0	0		0.199056	-0.14358	0	0	0	0	0	0
																	0.199368	-0.00594081	0	0	0	0	0	0		0.199368	-0.253312	0	0	0	0	0	0
																	0.19968	-0.000177611	0	0	0	0	0	0		0.19968	0.568265	0	0	0	0	0	0
																	0.199992	0.00309694	0	0	0	0	0	0		0.199992	0.390019	0	0	0	0	0	0
																	0.200304	0.00445042	0	0	0	0	0	0		0.200304	0.170762	0	0	0	0	0	0
																	0.200616	-0.000133948	0	0	0	0	0	0		0.200616	0.049209	0	0	0	0	0	0
																	0.200928	0.00357721	0	0	0	0	0	0		0.200928	-0.596294	0	0	0	0	0	0
																	0.20124	0.00204908	0	0	0	0	0	0		0.20124	0.0399383	0	0	0	0	0	0
																	0.201552	0.00174345	0	0	0	0	0	0		0.201552	-0.502312	0	0	0	0	0	0
																	0.201864	0.00152515	0	0	0	0	0	0		0.201864	-0.372108	0	0	0	0	0	0
																	0.202176	-0.00340849	0	0	0	0	0	0		0.202176	-0.291015	0	0	0	0	0	0
																	0.202488	-0.00270993	0	0	0	0	0	0		0.202488	-0.195482	0	0	0	0	0	0
																	0.2028	0.00252935	0	0	0	0	0	0		0.2028	0.415212	0	0	0	0	0	0
																	0.203112	0.00209274	0	0	0	0	0	0		0.203112	-0.131208	0	0	0	0	0	0
																	0.203424	0.00252935	0	0	0	0	0	0		0.203424	0.531148	0	0	0	0	0	0
																	0.203736	0.00252935	0	0	0	0	0	0		0.203736	-0.0702073	0	0	0	0	0	0
																	0.204048	0.0031406	0	0	0	0	0	0		0.204048	0.600592	0	0	0	0	0	0
																	0.20436	-0.000352251	0	0	0	0	0	0		0.20436	0.16735	0	0	0	0	0	0
																	0.204672	0.00121953	0.476803	0	0	0	0	0		0.204672	-0.548114	0	0	0	0	0	0
																	0.204984	-0.00305922	0.237384	0	0	0	0	0		0.204984	-0.229774	0	0	0	0	0	0
																	0.205296	-0.00144377	0	0	0	0	0	0		0.205296	-0.531158	0	0	0	0	0	0
																	0.205608	-0.00388876	0	0	0	0	0	0		0.205608	0.420726	0	0	0	0	0	0
																	0.20592	0.00178712	0	0	0	0	0	0		0.20592	-0.152231	0	0	0	0	0	0
																	0.206232	-0.0106998	0	0	0	0	0	0		0.206232	0.179102	0	0	0	0	0	0
																	0.206544	0.00829255	0	0	0	0	0	0		0.206544	0.23452	0	0	0	0	0	0
																	0.206856	-0.295542	0	0	0	0	0	0		0.206856	0.185168	0	0	0	0	0	0
																	0.207168	-0.284059	0	0	0	0	0	0		0.207168	0.270396	0	0	0	0	0	0
																	0.20748	0.34234	0	0	0	0	0	0		0.20748	-0.233358	0	0	0	0	0	0
																	0.207792	0.613953	0	0	0	0	0	0		0.207792	0.0825697	0	0	0	0	0	0
																	0.208104	0.310468	0	0	0	0	0	0		0.208104	-0.364526	0	0	0	0	0	0
																	0.208416	-0.154431	0	0	0	0	0	0		0.208416	-0.143856	0	0	0	0	0	0
																	0.208728	-0.53192	0	0	0	0	0	0		0.208728	-0.0531133	0	0	0	0	0	0
																	0.20904	-0.508911	0	0	0	0	0	0		0.20904	-0.126728	0	0	0	0	0	0
																	0.209352	-0.573529	0	0	0	0	0	0		0.209352	0.279701	0	0	0	0	0	0
																	0.209664	-0.0110054	0	0	0	0	0	0		0.209664	0.0420406	0	0	0	0	0	0
																	0.209976	-0.23433	0	0	0	0	0	0		0.209976	0.0707488	0	0	0	0	0	0
																	0.210288	-0.137141	0	0	0	0	0	0		0.210288	-0.169704	0	0	0	0	0	0
																	0.2106	0.28938	0	0	0	0	0	0		0.2106	0.16766	0	0	0	0	0	0
																	0.210912	-0.311478	0	0	0	0	0	0		0.210912	0.381162	0	0	0	0	0	0
																	0.211224	-0.0146293	0	0	0	0	0	0		0.211224	-0.0377081	0	0	0	0	0	0
																	0.211536	-0.219922	0	0	0	0	0	0		0.211536	-0.175976	0	0	0	0	0	0
																	0.211848	0.214938	0	0	0	0	0	0		0.211848	-0.31838	0	0	0	0	0	0
																	0.21216	0.232752	0	0	0	0	0	0		0.21216	-0.0668643	0	0	0	0	0	0
																	0.212472	0.111594	0	0	0	0	0	0		0.212472	0.101008	0	0	0	0	0	0
																	0.212784	0.411586	0	0	0	0	0	0		0.212784	0.175036	0	0	0	0	0	0
																	0.213096	0.152329	0	0	0	0	0	0		0.213096	0.135333	0	0	0	0	0	0
																	0.213408	0.128709	0	0	0	0	0	0		0.213408	0.0278416	0	0	0	0	0	0
																	0.21372	-0.126881	0	0	0	0	0	0		0.21372	0.0915303	0	0	0	0	0	0
																	0.214032	0.0880169	0	0	0	0	0	0		0.214032	-0.112356	0	0	0	0	0	0
																	0.214344	0.106049	0	0	0	0	0	0		0.214344	-0.231497	0	0	0	0	0	0
																	0.214656	-0.137971	0	0	0	0	0	0		0.214656	-0.190003	0	0	0	0	0	0
																	0.214968	-0.0959254	0	0	0	0	0	0		0.214968	0.057308	0	0	0	0	0	0
																	0.21528	-0.334574	0	0	0	0	0	0		0.21528	0.234209	0	0	0	0	0	0
																	0.215592	0.0854845	0	0	0	0	0	0		0.215592	0.00912788	0	0	0	0	0	0
																	0.215904	0.0641345	0	0	0	0	0	0		0.215904	-0.113114	0	0	0	0	0	0
																	0.216216	-0.155347	0	0	0	0	0	0		0.216216	0.151876	0	0	0	0	0	0
																	0.216528	-0.0633545	0	0	0	0	0	0		0.216528	0.347388	0	0	0	0	0	0
																	0.21684	0.0315637	0	0	0	0	0	0		0.21684	0.333465	0	0	0	0	0	0
																	0.217152	0.105437	0	0	0	0	0	0		0.217152	-0.0713446	0	0	0	0	0	0
																	0.217464	-0.180409	0	0	0	0	0	0		0.217464	-0.435935	0	0	0	0	0	0
																	0.217776	-0.0470255	0	0	0	0	0	0		0.217776	-0.326823	0	0	0	0	0	0
																	0.218088	0.13111	0	0	0	0	0	0		0.218088	-0.07903	0	0	0	0	0	0
																	0.2184	0.26803	0	0	0	0	0	0		0.2184	0.369686	0	0	0	0	0	0
																	0.218712	0.282569	0	0	0	0	0	0		0.218712	0.320782	0	0	0	0	0	0
																	0.219024	0.331338	0	0	0	0	0	0		0.219024	0.132301	0	0	0	0	0	0
																	0.219336	0.160188	0	0	0	0	0	0		0.219336	0.0966998	0	0	0	0	0	0
																	0.219648	-0.101907	0	0	0	0	0	0		0.219648	-0.184351	0	0	0	0	0	0
																	0.21996	-0.15836	0	0	0	0	0	0		0.21996	-0.300872	0	0	0	0	0	0
																	0.220272	-0.224419	0	0	0	0	0	0		0.220272	-0.215161	0	0	0	0	0	0
																	0.220584	-0.0892453	0	0	0	0	0	0		0.220584	0.0315292	0	0	0	0	0	0
																	0.220896	0.0321749	0	0	0	0	0	0		0.220896	0.152669	0	0	0	0	0	0
																	0.221208	0.0674527	0	0	0	0	0	0		0.221208	0.139538	0	0	0	0	0	0
																	0.22152	0.045797	0	0	0	0	0	0		0.22152	0.0431779	0	0	0	0	0	0
																	0.221832	0.0113051	0	0	0	0	0	0		0.221832	-0.254105	0	0	0	0	0	0
																	0.222144	-0.0685502	0	0	0	0	0	0		0.222144	-0.0701039	0	0	0	0	0	0
																	0.222456	-0.22062	0	0	0	0	0	0		0.222456	0.195197	0	0	0	0	0	0
																	0.222768	-0.185211	0	0	0	0	0	0		0.222768	0.242515	0	0	0	0	0	0
																	0.22308	0.00362086	0	0	0	0	0	0		0.22308	0.0292891	0	0	0	0	0	0
																	0.223392	0.0939111	0	0	0	0	0	0		0.223392	-0.194069	0	0	0	0	0	0
																	0.223704	0.0413436	0	0	0	0	0	0		0.223704	-0.0280928	0	0	0	0	0	0
																	0.224016	0.0551404	0	0	0	0	0	0		0.224016	-0.0109299	0	0	0	0	0	0
																	0.224328	0.359324	0	0	0	0	0	0		0.224328	0.102765	0	0	0	0	0	0
																	0.22464	0.222011	0	0	0	0	0	0		0.22464	0.0491401	0	0	0	0	0	0
																	0.224952	0.0959194	0	0	0	0	0	0		0.224952	0.0188122	0	0	0	0	0	0
																	0.225264	-0.0121843	0	0	0	0	0	0		0.225264	0.0888421	0	0	0	0	0	0
																	0.225576	0.12133	0	0	0	0	0	0		0.225576	-0.0855436	0	0	0	0	0	0
																	0.225888	0.307542	0	0	0	0	0	0		0.225888	-0.103637	0	0	0	0	0	0
																	0.2262	-0.0491648	0	0	0	0	0	0		0.2262	-0.0660027	0	0	0	0	0	0
																	0.226512	-0.284714	0	0	0	0	0	0		0.226512	0.0272213	0	0	0	0	0	0
																	0.226824	-0.327152	0	0	0	0	0	0		0.226824	0.0334936	0	0	0	0	0	0
																	0.227136	-0.213809	0	0	0	0	0	0		0.227136	-0.0202006	0	0	0	0	0	0
																	0.227448	-0.271441	0	0	0	0	0	0		0.227448	-0.00100441	0	0	0	0	0	0
																	0.22776	-0.312526	0	0	0	0	0	0		0.22776	0.106625	0	0	0	0	0	0
																	0.228072	-0.147838	0	0	0	0	0	0		0.228072	0.163249	0	0	0	0	0	0
																	0.228384	-0.047724	0	0	0	0	0	0		0.228384	0.0416615	0	0	0	0	0	0
																	0.228696	0.0578037	0	0	0	0	0	0		0.228696	-0.0435325	0	0	0	0	0	0
																	0.229008	0.0792411	0	0	0	0	0	0		0.229008	-0.114355	0	0	0	0	0	0
																	0.22932	0.209393	0	0	0	0	0	0		0.22932	-0.196275	0	0	0	0	0	0
																	0.229632	0.290646	0	0	0	0	0	0		0.229632	-0.159123	0	0	0	0	0	0
																	0.229944	0.327539	0	0	0	0	0	0		0.229944	-0.0488743	0	0	0	0	0	0
																	0.230256	0.334743	0	0	0	0	0	0		0.230256	0.0560328	0	0	0	0	0	0
																	0.230568	0.277679	0	0	0	0	0	0		0.230568	0.0569289	0	0	0	0	0	0
																	0.23088	0.136742	0	0	0	0	0	0		0.23088	-0.000108356	0	0	0	0	0	0
																	0.231192	-0.192197	0	0	0	0	0	0		0.231192	0.0583763	0	0	0	0	0	0
																	0.231504	-0.311653	0	0	0	0	0	0		0.231504	0.160699	0	0	0	0	0	0
																	0.231816	-0.178619	0	0	0	0	0	0		0.231816	0.0671301	0	0	0	0	0	0
																	0.232128	-0.132644	0	0	0	0	0	0		0.232128	-0.112081	0	0	0	0	0	0
																	0.23244	-0.189184	0	0	0	0	0	0		0.23244	-0.172151	0	0	0	0	0	0
																	0.232752	-0.177221	0	0	0	0	0	0		0.232752	-0.136033	0	0	0	0	0	0
																	0.233064	0.0076813	0	0	0	0	0	0		0.233064	-0.0778927	0	0	0	0	0	0
																	0.233376	0.050687	0	0	0	0	0	0		0.233376	0.0475203	0	0	0	0	0	0
																	0.233688	-0.108936	0	0	0	0	0	0		0.233688	0.121583	0	0	0	0	0	0
																	0.234	-0.314971	0	0	0	0	0	0		0.234	0.156012	0	0	0	0	0	0
																	0.234312	-0.0929128	0	0	0	0	0	0		0.234312	0.118481	0	0	0	0	0	0
																	0.234624	0.137528	0	0	0	0	0	0		0.234624	-0.085578	0	0	0	0	0	0
																	0.234936	0.166955	0	0	0	0	0	0		0.234936	-0.179078	0	0	0	0	0	0
																	0.235248	0.185511	0	0	0	0	0	0		0.235248	-0.158985	0	0	0	0	0	0
																	0.23556	0.284053	0	0	0	0	0	0		0.23556	-0.0021417	0	0	0	0	0	0
																	0.235872	0.269776	0	0	0	0	0	0		0.235872	-0.0118949	0	0	0	0	0	0
																	0.236184	0.0286821	0	0	0	0	0	0		0.236184	-0.133482	0	0	0	0	0	0
																	0.236496	-0.0536619	0	0	0	0	0	0		0.236496	-0.174494	0	0	0	0	0	0
																	0.236808	0.0535686	0	0	0	0	0	0		0.236808	-0.0867842	0	0	0	0	0	0
																	0.23712	0.132944	0	0	0	0	0	0		0.23712	0.165558	0	0	0	0	0	0
																	0.237432	0.0693301	0	0	0	0	0	0		0.237432	0.251097	0	0	0	0	0	0
																	0.237744	0.100897	0	0	0	0	0	0		0.237744	0.223078	0	0	0	0	0	0
																	0.238056	0.0676274	0	0	0	0	0	0		0.238056	0.107177	0	0	0	0	0	0
																	0.238368	-0.167136	0	0	0	0	0	0		0.238368	-0.0237504	0	0	0	0	0	0
																	0.23868	-0.373345	0	0	0	0	0	0		0.23868	-0.180698	0	0	0	0	0	0
																	0.238992	-0.315014	0	0	0	0	0	0		0.238992	-0.249314	0	0	0	0	0	0
																	0.239304	-0.118673	0	0	0	0	0	0		0.239304	-0.160157	0	0	0	0	0	0
																	0.239616	0.0206485	0	0	0	0	0	0		0.239616	-0.064762	0	0	0	0	0	0
																	0.239928	0.0426098	0	0	0	0	0	0		0.239928	0.0657515	0	0	0	0	0	0
																	0.24024	0.0142304	0	0	0	0	0	0		0.24024	0.0916337	0	0	0	0	0	0
																	0.240552	0.0464083	0	0	0	0	0	0		0.240552	0.0559983	0	0	0	0	0	0
																	0.240864	-0.0201742	0	0	0	0	0	0		0.240864	0.0231201	0	0	0	0	0	0
																	0.241176	-0.0587265	0	0	0	0	0	0		0.241176	-0.0144797	0	0	0	0	0	0
																	0.241488	0.072299	0	0	0	0	0	0		0.241488	0.023258	0	0	0	0	0	0
																	0.2418	0.295099	0	0	0	0	0	0		0.2418	-0.014652	0	0	0	0	0	0
																	0.242112	0.222885	0	0	0	0	0	0		0.242112	-0.0493568	0	0	0	0	0	0
																	0.242424	-0.0442312	0	0	0	0	0	0		0.242424	-0.0392245	0	0	0	0	0	0
																	0.242736	-0.0524394	0	0	0	0	0	0		0.242736	-0.00624287	0	0	0	0	0	0
																	0.243048	0.0639162	0	0	0	0	0	0		0.243048	0.040283	0	0	0	0	0	0
																	0.24336	0.111594	0	0	0	0	0	0		0.24336	0.0750567	0	0	0	0	0	0
																	0.243672	0.00536729	0	0	0	0	0	0		0.243672	0.0703697	0	0	0	0	0	0
																	0.243984	-0.0934804	0	0	0	0	0	0		0.243984	-0.00448523	0	0	0	0	0	0
																	0.244296	-0.0449734	0	0	0	0	0	0		0.244296	-0.0459449	0	0	0	0	0	0
																	0.244608	-0.112123	0	0	0	0	0	0		0.244608	-0.11339	0	0	0	0	0	0
																	0.24492	-0.255592	0	0	0	0	0	0		0.24492	-0.12497	0	0	0	0	0	0
																	0.245232	-0.362299	0	0	0	0	0	0		0.245232	-0.0909199	0	0	0	0	0	0
																	0.245544	-0.271266	0	0	0	0	0	0		0.245544	-0.0478059	0	0	0	0	0	0
																	0.245856	-0.155391	0	0	0	0	0	0		0.245856	-0.00445076	0	0	0	0	0	0
																	0.246168	-0.0443185	0	0	0	0	0	0		0.246168	-0.0187187	0	0	0	0	0	0
																	0.24648	0.17333	0	0	0	0	0	0		0.24648	-0.0268521	0	0	0	0	0	0
																	0.246792	0.239956	0	0	0	0	0	0		0.246792	-0.0163062	0	0	0	0	0	0
																	0.247104	0.215681	0	0	0	0	0	0		0.247104	0.0202941	0	0	0	0	0	0
																	0.247416	0.094173	0	0	0	0	0	0		0.247416	0.037388	0	0	0	0	0	0
																	0.247728	0.0768397	0	0	0	0	0	0		0.247728	0.0107477	0	0	0	0	0	0
																	0.24804	0.15473	0	0	0	0	0	0		0.24804	-0.000246208	0	0	0	0	0	0
																	0.248352	0.0965743	0	0	0	0	0	0		0.248352	0.0107821	0	0	0	0	0	0
																	0.248664	0.0429591	0	0	0	0	0	0		0.248664	-0.00138351	0	0	0	0	0	0
																	0.248976	0.087362	0	0	0	0	0	0		0.248976	-0.0156514	0	0	0	0	0	0
																	0.249288	0.0370212	0	0	0	0	0	0		0.249288	0.0200184	0	0	0	0	0	0
																	0.2496	-0.143428	0	0	0	0	0	0		0.2496	0.0563775	0	0	0	0	0	0
																	0.249912	-0.219572	0	0	0	0	0	0		0.249912	0.0321496	0	0	0	0	0	0
																	0.250224	-0.226034	0	0	0	0	0	0		0.250224	0.0224998	0	0	0	0	0	0
																	0.250536	-0.17923	0	0	0	0	0	0		0.250536	0.0611334	0	0	0	0	0	0
																	0.250848	-0.146703	0	0	0	0	0	0		0.250848	0.119342	0	0	0	0	0	0
																	0.25116	-0.0892016	0	0	0	0	0	0		0.25116	0.108417	0	0	0	0	0	0
																	0.251472	0.0782805	0	0	0	0	0	0		0.251472	0.0229478	0	0	0	0	0	0
																	0.251784	0.19468	0	0	0	0	0	0		0.251784	-0.0584552	0	0	0	0	0	0
																	0.252096	0.105175	0	0	0	0	0	0		0.252096	-0.0486675	0	0	0	0	0	0
																	0.252408	-0.0381624	0	0	0	0	0	0		0.252408	0.0190189	0	0	0	0	0	0
																	0.25272	-0.00550421	0	0	0	0	0	0		0.25272	0.0538271	0	0	0	0	0	0
																	0.253032	0.104433	0	0	0	0	0	0		0.253032	0.0216037	0	0	0	0	0	0
																	0.253344	0.126307	0	0	0	0	0	0		0.253344	0.0446253	0	0	0	0	0	0
																	0.253656	0.0869253	0	0	0	0	0	0		0.253656	0.101559	0	0	0	0	0	0
																	0.253968	0.0766651	0	0	0	0	0	0		0.253968	0.0273247	0	0	0	0	0	0
																	0.25428	0.0618642	0	0	0	0	0	0		0.25428	-0.0867153	0	0	0	0	0	0
																	0.254592	0.0274159	0	0	0	0	0	0		0.254592	-0.109737	0	0	0	0	0	0
																	0.254904	0.00711371	0	0	0	0	0	0		0.254904	-0.0463585	0	0	0	0	0	0
																	0.255216	0.0117417	0	0	0	0	0	0		0.255216	0.0252913	0	0	0	0	0	0
																	0.255528	-0.0517408	0	0	0	0	0	0		0.255528	0.0342518	0	0	0	0	0	0
																	0.25584	-0.153033	0	0	0	0	0	0		0.25584	-0.000763162	0	0	0	0	0	0
																	0.256152	-0.231099	0	0	0	0	0	0		0.256152	0.0542062	0	0	0	0	0	0
																	0.256464	-0.0996802	0	0	0	0	0	0		0.256464	0.130853	0	0	0	0	0	0
																	0.256776	-0.00816751	0	0	0	0	0	0		0.256776	0.0869811	0	0	0	0	0	0
																	0.257088	0.0598994	0	0	0	0	0	0		0.257088	0.0120573	0	0	0	0	0	0
																	0.2574	0.100766	0	0	0	0	0	0		0.2574	-0.0892312	0	0	0	0	0	0
																	0.257712	0.130892	0	0	0	0	0	0		0.257712	-0.0773068	0	0	0	0	0	0
																	0.258024	0.169662	0	0	0	0	0	0		0.258024	0.0674403	0	0	0	0	0	0
																	0.258336	0.0597684	0	0	0	0	0	0		0.258336	0.154668	0	0	0	0	0	0
																	0.258648	-0.0283387	0	0	0	0	0	0		0.258648	0.177069	0	0	0	0	0	0
																	0.25896	0.0168064	0	0	0	0	0	0		0.25896	0.127958	0	0	0	0	0	0
																	0.259272	0.094304	0	0	0	0	0	0		0.259272	0.0361473	0	0	0	0	0	0
																	0.259584	0.0729103	0	0	0	0	0	0		0.259584	-0.0339171	0	0	0	0	0	0
																	0.259896	0.0662302	0	0	0	0	0	0		0.259896	-0.0761695	0	0	0	0	0	0
																	0.260208	0.0898943	0	0	0	0	0	0		0.260208	-0.0285408	0	0	0	0	0	0
																	0.26052	0.0368029	0	0	0	0	0	0		0.26052	0.0207076	0	0	0	0	0	0
																	0.260832	-0.0662798	0	0	0	0	0	0		0.260832	-0.0099994	0	0	0	0	0	0
																	0.261144	-0.125615	0	0	0	0	0	0		0.261144	-0.0658304	0	0	0	0	0	0
																	0.261456	-0.159583	0	0	0	0	0	0		0.261456	-0.0855436	0	0	0	0	0	0
																	0.261768	-0.165782	0	0	0	0	0	0		0.261768	-0.0670366	0	0	0	0	0	0
																	0.26208	-0.136966	0	0	0	0	0	0		0.26208	-0.0339516	0	0	0	0	0	0
																	0.262392	-0.0533126	0	0	0	0	0	0		0.262392	0.043488	0	0	0	0	0	0
																	0.262704	0.0680639	0	0	0	0	0	0		0.262704	0.113242	0	0	0	0	0	0
																	0.263016	0.0640472	0	0	0	0	0	0		0.263016	0.101421	0	0	0	0	0	0
																	0.263328	-0.00559153	0	0	0	0	0	0		0.263328	0.0096793	0	0	0	0	0	0
																	0.26364	-0.0782428	0	0	0	0	0	0		0.26364	-0.0509077	0	0	0	0	0	0
																	0.263952	-0.0991999	0	0	0	0	0	0		0.263952	-0.0372601	0	0	0	0	0	0
																	0.264264	-0.00563519	0	0	0	0	0	0		0.264264	-0.014652	0	0	0	0	0	0
																	0.264576	0.117139	0	0	0	0	0	0		0.264576	-0.0310222	0	0	0	0	0	0
																	0.264888	0.22987	0	0	0	0	0	0		0.264888	-0.0763073	0	0	0	0	0	0
																	0.2652	0.261961	0	0	0	0	0	0		0.2652	-0.0896447	0	0	0	0	0	0
																	0.265512	0.164074	0	0	0	0	0	0		0.265512	-0.0135491	0	0	0	0	0	0
																	0.265824	0.0595064	0	0	0	0	0	0		0.265824	0.114518	0	0	0	0	0	0
																	0.266136	0.0517786	0	0	0	0	0	0		0.266136	0.181273	0	0	0	0	0	0
																	0.266448	0.0787608	0	0	0	0	0	0		0.266448	0.134334	0	0	0	0	0	0
																	0.26676	0.072823	0	0	0	0	0	0		0.26676	0.0106443	0	0	0	0	0	0
																	0.267072	-0.0204798	0	0	0	0	0	0		0.267072	-0.0911956	0	0	0	0	0	0
																	0.267384	-0.0898129	0	0	0	0	0	0		0.267384	-0.107945	0	0	0	0	0	0
																	0.267696	-0.128278	0	0	0	0	0	0		0.267696	-0.122523	0	0	0	0	0	0
																	0.268008	-0.138756	0	0	0	0	0	0		0.268008	-0.0662095	0	0	0	0	0	0
																	0.26832	-0.168708	0	0	0	0	0	0		0.26832	0.0415926	0	0	0	0	0	0
																	0.268632	-0.192415	0	0	0	0	0	0		0.268632	0.0853613	0	0	0	0	0	0
																	0.268944	-0.158753	0	0	0	0	0	0		0.268944	0.0457971	0	0	0	0	0	0
																	0.269256	-0.0872369	0	0	0	0	0	0		0.269256	-0.0110678	0	0	0	0	0	0
																	0.269568	-0.0171179	0	0	0	0	0	0		0.269568	-0.000108356	0	0	0	0	0	0
																	0.26988	0.0111742	0	0	0	0	0	0		0.26988	0.0494847	0	0	0	0	0	0
																	0.270192	0.017112	0	0	0	0	0	0		0.270192	0.0555848	0	0	0	0	0	0
																	0.270504	0.0382437	0	0	0	0	0	0		0.270504	-0.0157548	0	0	0	0	0	0
																	0.270816	0.0856592	0	0	0	0	0	0		0.270816	-0.0792023	0	0	0	0	0	0
																	0.271128	0.161498	0	0	0	0	0	0		0.271128	-0.068105	0	0	0	0	0	0
																	0.27144	0.205071	0	0	0	0	0	0		0.27144	-0.0136525	0	0	0	0	0	0
																	0.271752	0.162502	0	0	0	0	0	0		0.271752	0.0101273	0	0	0	0	0	0
																	0.272064	0.0199499	0	0	0	0	0	0		0.272064	-0.0294713	0	0	0	0	0	0
																	0.272376	-0.112342	0	0	0	0	0	0		0.272376	-0.05718	0	0	0	0	0	0
																	0.272688	-0.13522	0	0	0	0	0	0		0.272688	-0.0658304	0	0	0	0	0	0
																	0.273	-0.0764527	0	0	0	0	0	0		0.273	-0.0765831	0	0	0	0	0	0
																	0.273312	-0.016594	0	0	0	0	0	0		0.273312	-0.0535614	0	0	0	0	0	0
																	0.273624	0.0118727	0	0	0	0	0	0		0.273624	-0.0128599	0	0	0	0	0	0
																	0.273936	0.0123093	0	0	0	0	0	0		0.273936	0.0329078	0	0	0	0	0	0
																	0.274248	-0.0409566	0	0	0	0	0	0		0.274248	0.0377327	0	0	0	0	0	0
																	0.27456	-0.0822159	0	0	0	0	0	0		0.27456	-0.0141006	0	0	0	0	0	0
																	0.274872	-0.118585	0	0	0	0	0	0		0.274872	-0.0598682	0	0	0	0	0	0
																	0.275184	-0.0861017	0	0	0	0	0	0		0.275184	-0.0207865	0	0	0	0	0	0
																	0.275496	-0.0100886	0	0	0	0	0	0		0.275496	0.0692324	0	0	0	0	0	0
																	0.275808	0.0717751	0	0	0	0	0	0		0.275808	0.0834658	0	0	0	0	0	0
																	0.27612	0.109367	0	0	0	0	0	0		0.27612	0.00530243	0	0	0	0	0	0
																	0.276432	0.089283	0	0	0	0	0	0		0.276432	-0.0850611	0	0	0	0	0	0
																	0.276744	0.0263244	0	0	0	0	0	0		0.276744	-0.0951244	0	0	0	0	0	0
																	0.277056	-0.0441439	0	0	0	0	0	0		0.277056	-0.0332968	0	0	0	0	0	0
																	0.277368	-0.0203052	0	0	0	0	0	0		0.277368	0.02088	0	0	0	0	0	0
																	0.27768	0.0515603	0	0	0	0	0	0		0.27768	0.0257049	0	0	0	0	0	0
																	0.277992	0.0825156	0	0	0	0	0	0		0.277992	0.000305212	0	0	0	0	0	0
																	0.278304	0.0540489	0	0	0	0	0	0		0.278304	-0.0117915	0	0	0	0	0	0
																	0.278616	0.0279835	0	0	0	0	0	0		0.278616	-0.0219238	0	0	0	0	0	0
																	0.278928	0.00580389	0	0	0	0	0	0		0.278928	-0.0560772	0	0	0	0	0	0
																	0.27924	-0.0401271	0	0	0	0	0	0		0.27924	-0.073757	0	0	0	0	0	0
																	0.279552	-0.100422	0	0	0	0	0	0		0.279552	-0.0561117	0	0	0	0	0	0
																	0.279864	-0.146222	0	0	0	0	0	0		0.279864	-0.0295747	0	0	0	0	0	0
																	0.280176	-0.133343	0	0	0	0	0	0		0.280176	-0.0262662	0	0	0	0	0	0
																	0.280488	-0.0494268	0	0	0	0	0	0		0.280488	-0.0344341	0	0	0	0	0	0
																	0.2808	0.0357551	0	0	0	0	0	0		0.2808	0.00685329	0	0	0	0	0	0
																	0.281112	0.0798523	0	0	0	0	0	0		0.281112	0.0938394	0	0	0	0	0	0
																	0.281424	0.0928632	0	0	0	0	0	0		0.281424	0.129027	0	0	0	0	0	0
																	0.281736	0.0783242	0	0	0	0	0	0		0.281736	0.0683019	0	0	0	0	0	0
																	0.282048	0.0396409	0	0	0	0	0	0		0.282048	-0.0485641	0	0	0	0	0	0
																	0.28236	0.0144924	0	0	0	0	0	0		0.28236	-0.126038	0	0	0	0	0	0
																	0.282672	0.0295989	0	0	0	0	0	0		0.282672	-0.101914	0	0	0	0	0	0
																	0.282984	0.0190331	0	0	0	0	0	0		0.282984	-0.0380183	0	0	0	0	0	0
																	0.283296	-0.023929	0	0	0	0	0	0		0.283296	0.000684308	0	0	0	0	0	0
																	0.283608	-0.0465015	0	0	0	0	0	0		0.283608	0.0075081	0	0	0	0	0	0
																	0.28392	-0.0350188	0	0	0	0	0	0		0.28392	0.0108855	0	0	0	0	0	0
																	0.284232	-0.0465015	0	0	0	0	0	0		0.284232	0.0129878	0	0	0	0	0	0
																	0.284544	-0.0560632	0	0	0	0	0	0		0.284544	0.00616402	0	0	0	0	0	0
																	0.284856	-0.0194756	0	0	0	0	0	0		0.284856	-0.0214758	0	0	0	0	0	0
																	0.285168	0.00650247	0	0	0	0	0	0		0.285168	-0.0384319	0	0	0	0	0	0
																	0.28548	0.00680809	0	0	0	0	0	0		0.28548	-0.0246464	0	0	0	0	0	0
																	0.285792	-0.0143237	0	0	0	0	0	0		0.285792	-0.00383042	0	0	0	0	0	0
																	0.286104	-0.0214403	0	0	0	0	0	0		0.286104	0.0308055	0	0	0	0	0	0
																	0.286416	-0.0301288	0	0	0	0	0	0		0.286416	0.0879116	0	0	0	0	0	0
																	0.286728	-0.0758415	0	0	0	0	0	0		0.286728	0.135506	0	0	0	0	0	0
																	0.28704	-0.0928691	0	0	0	0	0	0		0.28704	0.124891	0	0	0	0	0	0
																	0.287352	-0.0538365	0	0	0	0	0	0		0.287352	0.0552057	0	0	0	0	0	0
																	0.287664	0.0240977	0	0	0	0	0	0		0.287664	-0.0360194	0	0	0	0	0	0
																	0.287976	0.075006	0	0	0	0	0	0		0.287976	-0.0824074	0	0	0	0	0	0
																	0.288288	0.06754	0	0	0	0	0	0		0.288288	-0.0802706	0	0	0	0	0	0
																	0.2886	0.0703343	0	0	0	0	0	0		0.2886	-0.0576625	0	0	0	0	0	0
																	0.288912	0.0755736	0	0	0	0	0	0		0.288912	-0.0386042	0	0	0	0	0	0
																	0.289224	0.0706836	0	0	0	0	0	0		0.289224	-0.0284719	0	0	0	0	0	0
																	0.289536	0.0854845	0	0	0	0	0	0		0.289536	-0.0121017	0	0	0	0	0	0
																	0.289848	0.105787	0	0	0	0	0	0		0.289848	0.0143319	0	0	0	0	0	0
																	0.29016	0.106485	0	0	0	0	0	0		0.29016	0.0293235	0	0	0	0	0	0
																	0.290472	0.0665358	0	0	0	0	0	0		0.290472	0.0240506	0	0	0	0	0	0
																	0.290784	-0.00292823	0	0	0	0	0	0		0.290784	0.0163997	0	0	0	0	0	0
																	0.291096	-0.0983704	0	0	0	0	0	0		0.291096	-0.0230611	0	0	0	0	0	0
																	0.291408	-0.196519	0	0	0	0	0	0		0.291408	-0.0755147	0	0	0	0	0	0
																	0.29172	-0.231623	0	0	0	0	0	0		0.29172	-0.0704141	0	0	0	0	0	0
																	0.292032	-0.1908	0	0	0	0	0	0		0.292032	-0.0101028	0	0	0	0	0	0
																	0.292344	-0.0723486	0	0	0	0	0	0		0.292344	0.0657515	0	0	0	0	0	0
																	0.292656	0.00436309	0	0	0	0	0	0		0.292656	0.0810189	0	0	0	0	0	0
																	0.292968	0.0114798	0	0	0	0	0	0		0.292968	0.054482	0	0	0	0	0	0
																	0.29328	-0.00816751	0	0	0	0	0	0		0.29328	0.0457282	0	0	0	0	0	0
																	0.293592	-0.0241036	0	0	0	0	0	0		0.293592	0.0318394	0	0	0	0	0	0
																	0.293904	-0.0052859	0	0	0	0	0	0		0.293904	0.0193291	0	0	0	0	0	0
																	0.294216	0.0362353	0	0	0	0	0	0		0.294216	0.037388	0	0	0	0	0	0
																	0.294528	0.0707709	0	0	0	0	0	0		0.294528	0.0200528	0	0	0	0	0	0
																	0.29484	0.131416	0	0	0	0	0	0		0.29484	-0.0256114	0	0	0	0	0	0
																	0.295152	0.182498	0	0	0	0	0	0		0.295152	-0.0864741	0	0	0	0	0	0
																	0.295464	0.184289	0	0	0	0	0	0		0.295464	-0.11308	0	0	0	0	0	0
																	0.295776	0.127573	0	0	0	0	0	0		0.295776	-0.0781339	0	0	0	0	0	0
																	0.296088	0.072299	0	0	0	0	0	0		0.296088	0.00251088	0	0	0	0	0	0
																	0.2964	0.0192077	0	0	0	0	0	0		0.2964	0.0842585	0	0	0	0	0	0
																	0.296712	-0.0470691	0	0	0	0	0	0		0.296712	0.105695	0	0	0	0	0	0
																	0.297024	-0.11029	0	0	0	0	0	0		0.297024	0.104351	0	0	0	0	0	0
																	0.297336	-0.0923889	0	0	0	0	0	0		0.297336	0.0890489	0	0	0	0	0	0
																	0.297648	-0.0929128	0	0	0	0	0	0		0.297648	0.084224	0	0	0	0	0	0
																	0.29796	-0.110595	0	0	0	0	0	0		0.29796	0.0751601	0	0	0	0	0	0
																	0.298272	-0.0667601	0	0	0	0	0	0		0.298272	0.0160551	0	0	0	0	0	0
																	0.298584	-0.0144983	0	0	0	0	0	0		0.298584	-0.0328488	0	0	0	0	0	0
																	0.298896	0.0426098	0	0	0	0	0	0		0.298896	-0.0521828	0	0	0	0	0	0
																	0.299208	0.0713385	0	0	0	0	0	0		0.299208	-0.0321595	0	0	0	0	0	0
																	0.29952	0.0612966	0	0	0	0	0	0		0.29952	0.0169511	0	0	0	0	0	0
																	0.299832	0.0750933	0	0	0	0	0	0		0.299832	0.0516904	0	0	0	0	0	0
																	0.300144	0.0581094	0	0	0	0	0	0		0.300144	0.0524831	0	0	0	0	0	0
																	0.300456	0.0584586	0	0	0	0	0	0		0.300456	0.0164686	0	0	0	0	0	0
																	0.300768	0.0571488	0	0	0	0	0	0		0.300768	-0.0156859	0	0	0	0	0	0
																	0.30108	0.0479801	0	0	0	0	0	0		0.30108	-0.0388454	0	0	0	0	0	0
																	0.301392	0.0323496	0	0	0	0	0	0		0.301392	-0.0561806	0	0	0	0	0	0
																	0.301704	-0.0103505	0	0	0	0	0	0		0.301704	-0.0639004	0	0	0	0	0	0
																	0.302016	-0.0390356	0	0	0	0	0	0		0.302016	-0.0471511	0	0	0	0	0	0
																	0.302328	-0.0398215	0	0	0	0	0	0		0.302328	-0.0218204	0	0	0	0	0	0
																	0.30264	-0.040651	0	0	0	0	0	0		0.30264	0.00936913	0	0	0	0	0	0
																	0.302952	-0.0612588	0	0	0	0	0	0		0.302952	0.0158138	0	0	0	0	0	0
																	0.303264	-0.0687685	0	0	0	0	0	0		0.303264	0.0207421	0	0	0	0	0	0
																	0.303576	-0.0607786	0	0	0	0	0	0		0.303576	0.0436259	0	0	0	0	0	0
																	0.303888	-0.0657122	0	0	0	0	0	0		0.303888	0.0686465	0	0	0	0	0	0
																	0.3042	-0.0686375	0	0	0	0	0	0		0.3042	0.0702318	0	0	0	0	0	0
																	0.304512	-0.0641841	0	0	0	0	0	0		0.304512	0.0392146	0	0	0	0	0	0
																	0.304824	-0.0238853	0	0	0	0	0	0		0.304824	0.0243953	0	0	0	0	0	0
																	0.305136	0.0202119	0	0	0	0	0	0		0.305136	0.0180884	0	0	0	0	0	0
																	0.305448	0.0357114	0	0	0	0	0	0		0.305448	0.0111957	0	0	0	0	0	0
																	0.30576	0.0258005	0	0	0	0	0	0		0.30576	-0.0111022	0	0	0	0	0	0
																	0.306072	0.0578474	0	0	0	0	0	0		0.306072	-0.0480472	0	0	0	0	0	0
																	0.306384	0.0849606	0	0	0	0	0	0		0.306384	-0.0552845	0	0	0	0	0	0
																	0.306696	0.120544	0	0	0	0	0	0		0.306696	-0.0329866	0	0	0	0	0	0
																	0.307008	0.147614	0	0	0	0	0	0		0.307008	-0.00145243	0	0	0	0	0	0
																	0.30732	0.121897	0	0	0	0	0	0		0.30732	0.0173302	0	0	0	0	0	0
																	0.307632	0.0750497	0	0	0	0	0	0		0.307632	-0.000797627	0	0	0	0	0	0
																	0.307944	-0.00777456	0	0	0	0	0	0		0.307944	-0.0171334	0	0	0	0	0	0
																	0.308256	-0.0729599	0	0	0	0	0	0		0.308256	-0.0240605	0	0	0	0	0	0
																	0.308568	-0.0874989	0	0	0	0	0	0		0.308568	-0.0199938	0	0	0	0	0	0
																	0.30888	-0.0661925	0	0	0	0	0	0		0.30888	-0.0136525	0	0	0	0	0	0
																	0.309192	-0.0468072	0	0	0	0	0	0		0.309192	0.00271766	0	0	0	0	0	0
																	0.309504	-0.0387299	0	0	0	0	0	0		0.309504	0.018054	0	0	0	0	0	0
																	0.309816	-0.0134504	0	0	0	0	0	0		0.309816	0.0470034	0	0	0	0	0	0
																	0.310128	-0.0317442	0	0	0	0	0	0		0.310128	0.0646142	0	0	0	0	0	0
																	0.31044	-0.0329231	0	0	0	0	0	0		0.31044	0.0612023	0	0	0	0	0	0
																	0.310752	-0.0295176	0	0	0	0	0	0		0.310752	0.0393869	0	0	0	0	0	0
																	0.311064	-0.0169433	0	0	0	0	0	0		0.311064	0.0169511	0	0	0	0	0	0
																	0.311376	0.0394662	0	0	0	0	0	0		0.311376	-0.011757	0	0	0	0	0	0
																	0.311688	0.0780186	0	0	0	0	0	0		0.311688	-0.0556981	0	0	0	0	0	0
																	0.312	0.108101	0	0	0	0	0	0		0.312	-0.0793056	0	0	0	0	0	0
																	0.312312	0.099587	0	0	0	0	0	0		0.312312	-0.0830622	0	0	0	0	0	0
																	0.312624	0.0628247	0	0	0	0	0	0		0.312624	-0.043946	0	0	0	0	0	0
																	0.312936	0.0161078	0	0	0	0	0	0		0.312936	-0.00193492	0	0	0	0	0	0
																	0.313248	-0.00301555	0	0	0	0	0	0		0.313248	0.0224998	0	0	0	0	0	0
																	0.31356	-0.0129702	0	0	0	0	0	0		0.31356	0.0163997	0	0	0	0	0	0
																	0.313872	-0.028819	0	0	0	0	0	0		0.313872	-0.00734571	0	0	0	0	0	0
																	0.314184	-0.055452	0	0	0	0	0	0		0.314184	-0.0189944	0	0	0	0	0	0
																	0.314496	-0.0739204	0	0	0	0	0	0		0.314496	-0.0356748	0	0	0	0	0	0
																	0.314808	-0.0670657	0	0	0	0	0	0		0.314808	-0.034503	0	0	0	0	0	0
																	0.31512	-0.0476367	0	0	0	0	0	0		0.31512	-0.0153068	0	0	0	0	0	0
																	0.315432	-0.0586829	0	0	0	0	0	0		0.315432	0.0256359	0	0	0	0	0	0
																	0.315744	-0.0609532	0	0	0	0	0	0		0.315744	0.0653725	0	0	0	0	0	0
																	0.316056	-0.0375511	0	0	0	0	0	0		0.316056	0.0638216	0	0	0	0	0	0
																	0.316368	-0.0101759	0	0	0	0	0	0		0.316368	0.0238438	0	0	0	0	0	0
																	0.31668	0.0191204	0	0	0	0	0	0		0.31668	-0.0165819	0	0	0	0	0	0
																	0.316992	0.0364973	0	0	0	0	0	0		0.316992	-0.0379838	0	0	0	0	0	0
																	0.317304	0.0421295	0	0	0	0	0	0		0.317304	-0.0453246	0	0	0	0	0	0
																	0.317616	0.0583713	0	0	0	0	0	0		0.317616	-0.0407064	0	0	0	0	0	0
																	0.317928	0.0881915	0	0	0	0	0	0		0.317928	-0.0136181	0	0	0	0	0	0
																	0.31824	0.0946533	0	0	0	0	0	0		0.31824	0.0139528	0	0	0	0	0	0
																	0.318552	0.0723863	0	0	0	0	0	0		0.318552	0.0334936	0	0	0	0	0	0
																	0.318864	0.0327862	0	0	0	0	0	0		0.318864	0.0253602	0	0	0	0	0	0
																	0.319176	0.0134445	0	0	0	0	0	0		0.319176	0.000339672	0	0	0	0	0	0
																	0.319488	0.0141431	0	0	0	0	0	0		0.319488	-0.030264	0	0	0	0	0	0
																	0.3198	0.016981	0	0	0	0	0	0		0.3198	-0.056732	0	0	0	0	0	0
																	0.320112	-0.00952098	0	0	0	0	0	0		0.320112	-0.0670022	0	0	0	0	0	0
																	0.320424	-0.069598	0	0	0	0	0	0		0.320424	-0.0640728	0	0	0	0	0	0
																	0.320736	-0.117363	0	0	0	0	0	0		0.320736	-0.039707	0	0	0	0	0	0
																	0.321048	-0.153208	0	0	0	0	0	0		0.321048	-0.00851747	0	0	0	0	0	0
																	0.32136	-0.157749	0	0	0	0	0	0		0.32136	0.0190879	0	0	0	0	0	0
																	0.321672	-0.124261	0	0	0	0	0	0		0.321672	0.022224	0	0	0	0	0	0
																	0.321984	-0.0673277	0	0	0	0	0	0		0.321984	0.00047753	0	0	0	0	0	0
																	0.322296	-0.011835	0	0	0	0	0	0		0.322296	-0.0202006	0	0	0	0	0	0
																	0.322608	0.0359297	0	0	0	0	0	0		0.322608	-0.0367431	0	0	0	0	0	0
																	0.32292	0.0726483	0	0	0	0	0	0		0.32292	-0.0383285	0	0	0	0	0	0
																	0.323232	0.100417	0	0	0	0	0	0		0.323232	-0.023647	0	0	0	0	0	0
																	0.323544	0.114999	0	0	0	0	0	0		0.323544	-0.00600162	0	0	0	0	0	0
																	0.323856	0.0974039	0	0	0	0	0	0		0.323856	0.00164929	0	0	0	0	0	0
																	0.324168	0.0610346	0	0	0	0	0	0		0.324168	-0.00065977	0	0	0	0	0	0
																	0.32448	0.0277215	0	0	0	0	0	0		0.32448	-0.000521918	0	0	0	0	0	0
																	0.324792	0.026892	0	0	0	0	0	0		0.324792	0.0152279	0	0	0	0	0	0
																	0.325104	0.0400775	0	0	0	0	0	0		0.325104	0.032184	0	0	0	0	0	0
																	0.325416	0.043614	0	0	0	0	0	0		0.325416	0.0529311	0	0	0	0	0	0
																	0.325728	0.0345326	0	0	0	0	0	0		0.325728	0.0536893	0	0	0	0	0	0
																	0.32604	-0.00314654	0	0	0	0	0	0		0.32604	0.0358027	0	0	0	0	0	0
																	0.326352	-0.0455847	0	0	0	0	0	0		0.326352	-0.0096203	0	0	0	0	0	0
																	0.326664	-0.0747063	0	0	0	0	0	0		0.326664	-0.0483229	0	0	0	0	0	0
																	0.326976	-0.0933931	0	0	0	0	0	0		0.326976	-0.077996	0	0	0	0	0	0
																	0.327288	-0.105749	0	0	0	0	0	0		0.327288	-0.0769966	0	0	0	0	0	0
																	0.3276	-0.112691	0	0	0	0	0	0		0.3276	-0.0448765	0	0	0	0	0	0
																	0.327912	-0.0914283	0	0	0	0	0	0		0.327912	0.00492333	0	0	0	0	0	0
																	0.328224	-0.050038	0	0	0	0	0	0		0.328224	0.0299439	0	0	0	0	0	0
																	0.328536	-0.000876184	0	0	0	0	0	0		0.328536	0.0315292	0	0	0	0	0	0
																	0.328848	0.0222639	0	0	0	0	0	0		0.328848	0.0195014	0	0	0	0	0	0
																	0.32916	0.0367156	0	0	0	0	0	0		0.32916	-0.000935479	0	0	0	0	0	0
																	0.329472	0.0499011	0	0	0	0	0	0		0.329472	-0.0139282	0	0	0	0	0	0
																	0.329784	0.0720371	0	0	0	0	0	0		0.329784	-0.0103785	0	0	0	0	0	0
																	0.330096	0.0685442	0	0	0	0	0	0		0.330096	0.00623295	0	0	0	0	0	0
																	0.330408	0.048504	0	0	0	0	0	0		0.330408	0.0262563	0	0	0	0	0	0
																	0.33072	0.0440069	0	0	0	0	0	0		0.33072	0.0516904	0	0	0	0	0	0
																	0.331032	0.0488096	0	0	0	0	0	0		0.331032	0.0599617	0	0	0	0	0	0
																	0.331344	0.04619	0	0	0	0	0	0		0.331344	0.0523452	0	0	0	0	0	0
																	0.331656	0.0309961	0	0	0	0	0	0		0.331656	0.0407999	0	0	0	0	0	0
																	0.331968	-0.00694501	0	0	0	0	0	0		0.331968	0.0232235	0	0	0	0	0	0
																	0.33228	-0.0516535	0	0	0	0	0	0		0.33228	-0.00162475	0	0	0	0	0	0
																	0.332592	-0.0776752	0	0	0	0	0	0		0.332592	-0.0341928	0	0	0	0	0	0
																	0.332904	-0.086189	0	0	0	0	0	0		0.332904	-0.0625564	0	0	0	0	0	0
																	0.333216	-0.062132	0	0	0	0	0	0		0.333216	-0.0655892	0	0	0	0	0	0
																	0.333528	-0.0188207	0	0	0	0	0	0		0.333528	-0.0370188	0	0	0	0	0	0
																	0.33384	0.0266737	0	0	0	0	0	0		0.33384	0.00912788	0	0	0	0	0	0
																	0.334152	0.0566686	0	0	0	0	0	0		0.334152	0.0466243	0	0	0	0	0	0
																	0.334464	0.0564502	0	0	0	0	0	0		0.334464	0.0573769	0	0	0	0	0	0
																	0.334776	0.0380691	0	0	0	0	0	0		0.334776	0.030771	0	0	0	0	0	0
																	0.335088	-0.00493662	0	0	0	0	0	0		0.335088	-0.00600162	0	0	0	0	0	0
																	0.3354	-0.0257191	0	0	0	0	0	0		0.3354	-0.0373635	0	0	0	0	0	0
																	0.335712	-0.0210037	0	0	0	0	0	0		0.335712	-0.043946	0	0	0	0	0	0
																	0.336024	0.0164134	0	0	0	0	0	0		0.336024	-0.0112401	0	0	0	0	0	0
																	0.336336	0.0447928	0	0	0	0	0	0		0.336336	0.0202252	0	0	0	0	0	0
																	0.336648	0.0594191	0	0	0	0	0	0		0.336648	0.047348	0	0	0	0	0	0
																	0.33696	0.0393353	0	0	0	0	0	0		0.33696	0.0562052	0	0	0	0	0	0
																	0.337272	-0.0017494	0	0	0	0	0	0		0.337272	0.0402485	0	0	0	0	0	0
																	0.337584	-0.0470691	0	0	0	0	0	0		0.337584	0.0244642	0	0	0	0	0	0
																	0.337896	-0.06497	0	0	0	0	0	0		0.337896	0.000856626	0	0	0	0	0	0
																	0.338208	-0.0574604	0	0	0	0	0	0		0.338208	-0.0282996	0	0	0	0	0	0
																	0.33852	-0.0574167	0	0	0	0	0	0		0.33852	-0.054354	0	0	0	0	0	0
																	0.338832	-0.0462396	0	0	0	0	0	0		0.338832	-0.063866	0	0	0	0	0	0
																	0.339144	-0.0341456	0	0	0	0	0	0		0.339144	-0.057249	0	0	0	0	0	0
																	0.339456	-0.00214234	0	0	0	0	0	0		0.339456	-0.0249221	0	0	0	0	0	0
																	0.339768	0.0268047	0	0	0	0	0	0		0.339768	0.0218449	0	0	0	0	0	0
																	0.34008	0.0480674	0	0	0	0	0	0		0.34008	0.0635803	0	0	0	0	0	0
																	0.340392	0.0600304	0	0	0	0	0	0		0.340392	0.0872224	0	0	0	0	0	0
																	0.340704	0.0572797	0	0	0	0	0	0		0.340704	0.0806053	0	0	0	0	0	0
																	0.341016	0.0654443	0	0	0	0	0	0		0.341016	0.0572046	0	0	0	0	0	0
																	0.341328	0.0623444	0	0	0	0	0	0		0.341328	0.0238094	0	0	0	0	0	0
																	0.34164	0.0612529	0	0	0	0	0	0		0.34164	-0.0109644	0	0	0	0	0	0
																	0.341952	0.0523898	0	0	0	0	0	0		0.341952	-0.00734571	0	0	0	0	0	0
																	0.342264	0.0382874	0	0	0	0	0	0		0.342264	-0.00800051	0	0	0	0	0	0
																	0.342576	0.0261061	0	0	0	0	0	0		0.342576	-0.013239	0	0	0	0	0	0
																	0.342888	0.0197316	0	0	0	0	0	0		0.342888	-0.0077248	0	0	0	0	0	0
																	0.3432	0.0135318	0	0	0	0	0	0		0.3432	-0.00252081	0	0	0	0	0	0
																	0.343512	-0.00681403	0	0	0	0	0	0		0.343512	0.024154	0	0	0	0	0	0
																	0.343824	-0.0420482	0	0	0	0	0	0		0.343824	0.0299439	0	0	0	0	0	0
																	0.344136	-0.0827835	0	0	0	0	0	0		0.344136	0.0164342	0	0	0	0	0	0
																	0.344448	-0.096362	0	0	0	0	0	0		0.344448	-0.00827622	0	0	0	0	0	0
																	0.34476	-0.0874552	0	0	0	0	0	0		0.34476	-0.0247498	0	0	0	0	0	0
																	0.345072	-0.0659305	0	0	0	0	0	0		0.345072	-0.0368121	0	0	0	0	0	0
																	0.345384	-0.0534872	0	0	0	0	0	0		0.345384	-0.0173057	0	0	0	0	0	0
																	0.345696	-0.0426157	0	0	0	0	0	0		0.345696	0.00933467	0	0	0	0	0	0
																	0.346008	-0.0320062	0	0	0	0	0	0		0.346008	0.0304264	0	0	0	0	0	0
																	0.34632	-0.0200869	0	0	0	0	0	0		0.34632	0.0386976	0	0	0	0	0	0
																	0.346632	-0.00550421	0	0	0	0	0	0		0.346632	0.0421095	0	0	0	0	0	0
																	0.346944	0.0264554	0	0	0	0	0	0		0.346944	0.0409722	0	0	0	0	0	0
																	0.347256	0.0706836	-0.0138392	0	0	0	0	0		0.347256	0.0136426	0	0	0	0	0	0
																	0.347568	0.103385	0	0	0	0	0	0		0.347568	-0.00893103	0	0	0	0	0	0
																	0.34788	0.117619	-0.0779995	0	0	0	0	0		0.34788	-0.0344685	0	0	0	0	0	0
																	0.348192	0.104608	0	0	0	0	0	0		0.348192	-0.0347787	0	0	0	0	0	0
																	0.348504	0.0841747	0	0	0	0	0	0		0.348504	-0.00934459	0	0	0	0	0	0
																	0.348816	0.0467576	0	0	0	0	0	0		0.348816	0.0257049	0	0	0	0	0	0
																	0.349128	0.0147543	0	0	0	0	0	0		0.349128	0.0538271	0	0	0	0	0	0
																	0.34944	-0.0265486	0	0	0	0	0	0		0.34944	0.0606854	0	0	0	0	0	0
																	0.349752	-0.0480733	0.14032	0	0	0	0	0		0.349752	0.0376637	0	0	0	0	0	0
																	0.350064	-0.0728289	0	0	0	0	0	0		0.350064	-0.00982708	0	0	0	0	0	0
																	0.350376	-0.0771076	0.749898	0	0	0	0	0.001178		0.350376	-0.0474268	0	0	0	0	0	0
																	0.350688	-0.0612588	0.211336	0	0	0	0	0		0.350688	-0.0655202	0	0	0	0	0	0
																	0.351	-0.057766	0	0	0	0	0	0		0.351	-0.0559738	0	0	0	0	0	0
																	0.351312	-0.0498197	0	0	0	0	0	0		0.351312	-0.0362606	0	0	0	0	0	0
																	0.351624	-0.0493395	0	0	0	0	0	0		0.351624	-0.0190978	0	0	0	0	0	0
																	0.351936	-0.0270289	0	0	0	0	0	0		0.351936	0.0108511	0	0	0	0	0	0
																	0.352248	0.0802453	0	0	0	0	0	0		0.352248	0.0268766	0	0	0	0	0	0
																	0.35256	-0.0391229	0	0	0	0	0	0		0.35256	0.0410412	0	0	0	0	0	0
																	0.352872	-0.461932	0	0	0	0	0	0		0.352872	0.0471757	0	0	0	0	0	0
																	0.353184	1	0	0	0	0	0	0		0.353184	0.0240506	0	0	0	0	0	0
																	0.353496	0.651676	0	0	0	0	0	0		0.353496	-0.0044163	0	0	0	0	0	0
																	0.353808	-0.156788	0	0	0	0	0	0		0.353808	-0.0362951	0	0	0	0	0	0
																	0.35412	0.128403	0	0	0	0	0	0		0.35412	-0.0498738	0	0	0	0	0	0
																	0.354432	-0.786549	0	0	0	0	0	0		0.354432	-0.0460483	0	0	0	0	0	0
																	0.354744	-0.115966	0	0	0	0	0	0		0.354744	-0.02506	0	0	0	0	0	0
																	0.355056	-0.782271	0	0	0	0	0	0		0.355056	-0.00279651	0	0	0	0	0	0
																	0.355368	0.115654	0	0	0	0	0	0		0.355368	0.0108511	0	0	0	0	0	0
																	0.35568	-0.158797	0	0	0	0	0	0		0.35568	0.0128155	0	0	0	0	0	0
																	0.355992	-0.555191	0	0	0	0	0	0		0.355992	0.0122985	0	0	0	0	0	0
																	0.356304	0.553788	0	0	0	0	0	0		0.356304	0.01895	0	0	0	0	0	0
																	0.356616	-0.732323	0	0	0	0	0	0		0.356616	0.0105064	0	0	0	0	0	0
																	0.356928	0.116484	0	0	0	0	0	0		0.356928	-0.00417505	0	0	0	0	0	0
																	0.35724	-0.308946	0	0	0	0	0	0		0.35724	-0.0218549	0	0	0	0	0	0
																	0.357552	0.150932	0	0	0	0	0	0		0.357552	-0.0278515	0	0	0	0	0	0
																	0.357864	0.428701	0	0	0	0	0	0		0.357864	-0.0235436	0	0	0	0	0	0
																	0.358176	-0.269913	0	0	0	0	0	0		0.358176	0.003338	0	0	0	0	0	0
																	0.358488	0.951449	0	0	0	0	0	0		0.358488	0.0244642	0	0	0	0	0	0
																	0.3588	-0.160499	0	0	0	0	0	0		0.3588	0.0294614	0	0	0	0	0	0
																	0.359112	0.22939	0	0	0	0	0	0		0.359112	0.011816	0	0	0	0	0	0
																	0.359424	0.203237	0	0	0	0	0	0		0.359424	-0.0129288	0	0	0	0	0	0
																	0.359736	0.0174176	0	0	0	0	0	0		0.359736	-0.0367776	0	0	0	0	0	0.00476884
																	0.360048	0.224937	0	0	0	0	0	0		0.360048	-0.0483918	0	0	0	0	0	0
																	0.36036	-0.461801	0	0	0	0	0	0		0.36036	-0.0468754	0	0	0	0	0	0
																	0.360672	-0.0561069	0	0	0	0	0	0		0.360672	-0.0309188	0	0	0	0	0.148158	0
																	0.360984	-0.433902	0	0	0	0	0	0		0.360984	-0.0116192	0	0	0	0	0.496579	0
																	0.361296	0.0808129	0	0	0	0	0	0		0.361296	0.000856626	0	0	0	0	0.17713	0
																	0.361608	-0.0568054	0	0	0	0	0	0		0.361608	0.00699114	0	0	0	0	0	0
																	0.36192	-0.280304	0	0	0	0	0	0		0.36192	0.00368264	0	0	0	0	0	0
																	0.362232	0.0486786	0	0	0	0	0	0		0.362232	-0.00265866	0	0	0	0	0	0
																	0.362544	-0.0640094	0	0	0	0	0	0		0.362544	0.015159	0	0	0	0	0	0
																	0.362856	-0.0583336	0	0	0	0	0	0		0.362856	-0.103292	0	0	0	0	0	0
																	0.363168	-0.266507	0	0	0	0	0	0		0.363168	-0.0945041	0	0	0	0	0	-0.00372965
																	0.36348	0.0466702	0	0	0	0	0	0		0.36348	-0.0241295	0	0	0	0	0	0
																	0.363792	0.543834	0	0	0	0	0	0		0.363792	0.191096	0	0	0	0	0	0
																	0.364104	0.31348	0	0	0	0	0	0		0.364104	0.633918	0	0	0	0	0	0
																	0.364416	0.350723	0	0	0	0	0	0		0.364416	0.415178	0	0	0	0	0	0.00434417
																	0.364728	0.259385	0	0	0	0	0	0		0.364728	-0.276231	0	0	0	0	0	0
																	0.36504	-0.0679826	0	0	0	0	0	0		0.36504	-0.342297	0	0	0	0	0	0
																	0.365352	-0.0275965	0	0	0	0	0	0		0.365352	-0.305731	0	0	0	0	0	0
																	0.365664	-0.116053	0	0	0	0	0	0		0.365664	-0.18921	0	0	0	0	0	0
																	0.365976	-0.169712	0	0	0	0	0	-0.00111813		0.365976	-0.576684	0	0	0	0	0	0
																	0.366288	-0.0894636	0	0	0	0	0	0		0.366288	-0.553593	0	0	0	0	0	0
																	0.3666	0.0878422	0	0	0	0	0	0		0.3666	0.0313224	0	0	0	0	0	0
																	0.366912	-0.0260684	0	0	0	0	0	0		0.366912	-0.105222	0	0	0	0	0	0
																	0.367224	-0.0331414	0	0	0	0	0	0		0.367224	0.121858	0	0	0	0	0	0
																	0.367536	-0.148886	0	0	0	0	0	0		0.367536	0.447194	0	0	0	0	0	0
																	0.367848	-0.202807	0	0	0	0	0	0		0.367848	0.240861	0	0	0	0	0	0
																	0.36816	-0.243367	0	0	0	0	0	0		0.36816	0.666934	0	0	0	0	0	0
																	0.368472	-0.157661	0	0	0	0	0	0		0.368472	0.231728	0	0	0	0	0	0
																	0.368784	0.175338	0	0	0	0	0	0		0.368784	-0.0861639	0	0	0	0	0	0
																	0.369096	0.125521	0	0	0	0	0	0		0.369096	-0.604876	0	0	0	0	0	0
																	0.369408	0.0510363	0	0	0	0	0	0		0.369408	-0.470123	0	0	0	0	0	0
																	0.36972	0.172588	0	0	0	0	0	0		0.36972	0.130715	0	0	0	0	0	0
																	0.370032	0.4838	0	0	0	0	0	0		0.370032	-0.008483	0	0	0	0	0	0
																	0.370344	0.136611	0	0	0	0	0	0		0.370344	0.151773	0	0	0	0	0	0
																	0.370656	0.0585896	0	0	0	0	0	0		0.370656	0.122513	0	0	0	0	0	0
																	0.370968	0.221225	0	0	0	0	0	0		0.370968	0.378302	0	0	0	0	0	0
																	0.37128	0.266021	0	0	0	0	0	0		0.37128	0.121824	0	0	0	0	0	0
																	0.371592	0.0910731	0	0	0	0	0	0		0.371592	-0.0300572	0	0	0	0	0	0
																	0.371904	-0.386662	0	0	0	0	0	0		0.371904	0.0390078	0	0	0	0	0	0
																	0.372216	-0.614133	0	0	0	0	0	0		0.372216	-0.338816	0	0	0	0	0	0
																	0.372528	-0.310343	0	0	0	0	0	0		0.372528	-0.19469	0	0	0	0	0	0
																	0.37284	-0.287203	0	0	0	0	0	0		0.37284	-0.239423	0	0	0	0	0	-0.00312619
																	0.373152	-0.419232	0	0	0	0	0	0		0.373152	0.00123573	0	0	0	0	0	0
																	0.373464	-0.275763	0	0	0	0	0	0		0.373464	0.162629	0	0	0	0	0	0
																	0.373776	-0.0154152	0	0	0	0	0	0		0.373776	0.172416	0	0	0	0	0	0
																	0.374088	0.0936054	0	0	0	0	0	0		0.374088	0.152186	0	0	0	0	0	0
																	0.3744	0.07732	0	0	0	0	0	0		0.3744	-0.157848	0	0	0	0	0	0
																	0.374712	0.155211	0	0	0	0	0	0		0.374712	0.136781	0	0	0	0	0	0
																	0.375024	0.228604	0	0	0	0	0	0		0.375024	0.360243	0	0	0	0	0	0
																	0.375336	0.469785	0	0	0	0	0	0		0.375336	0.181446	0	0	0	0	0	0
																	0.375648	0.478256	0	0	0	0	0	0		0.375648	-0.130691	0	0	0	0	0	0
																	0.37596	0.43036	0	0	0	0	0	0		0.37596	-0.384308	0	0	0	0	0	0
																	0.376272	0.285101	0	0	0	0	0	0		0.376272	-0.145717	0	0	0	0	0	0
																	0.376584	-0.0333597	0	0	0	0	0	0		0.376584	-0.0610744	0	0	0	0	0	0
																	0.376896	-0.321476	0	0	0	0	0	0		0.376896	0.24224	0	0	0	0	0	0
																	0.377208	-0.293097	0	0	0	0	0	0		0.377208	0.118825	0	0	0	0	0	0
																	0.37752	-0.165913	0	0	0	0	0	0		0.37752	0.00661204	0	0	0	0	0	0
																	0.377832	-0.253278	0	0	0	0	0	0		0.377832	0.241481	0	0	0	0	0	0
																	0.378144	-0.216691	0	0	0	0	0	0		0.378144	-0.0151	0	0	0	0	0	0
																	0.378456	-0.113652	0	0	0	0	0	0		0.378456	-0.0654168	0	0	0	0	0	0
																	0.378768	0.0110432	0	0	0	0	0	0		0.378768	-0.29653	0	0	0	0	0	0
																	0.37908	-0.042834	0	0	0	0	0	0		0.37908	0.00981716	0	0	0	0	0	0
																	0.379392	-0.26201	0	0	0	0	0	0		0.379392	0.24796	0	0	0	0	0	0
																	0.379704	-0.278951	0	0	0	0	0	0		0.379704	0.0211212	0	0	0	0	0	0
																	0.380016	0.0147543	0	0	0	0	0	0		0.380016	-0.0647276	0	0	0	0	0	0
																	0.380328	0.140497	0	0	0	0	0	0		0.380328	0.0701284	0	0	0	0	0	0
																	0.38064	0.130979	0	0	0	0	0	0		0.38064	0.385367	0	0	0	0	0	0
																	0.380952	0.241266	0	0	0	0	0	0		0.380952	0.324711	0	0	0	0	0	0
																	0.381264	0.449876	0	0	0	0	0	0		0.381264	0.0807087	0	0	0	0	0	0
																	0.381576	0.312651	0	0	0	0	0	0		0.381576	-0.371764	0	0	0	0	0	0
																	0.381888	0.0619515	0	0	0	0	0	0		0.381888	-0.427836	0	0	0	0	0	0
																	0.3822	-0.0187334	0	0	0	0	0	0		0.3822	-0.115906	0	0	0	0	0	0
																	0.382512	0.0768834	0	0	0	0	0	0		0.382512	0.341667	0	0	0	0	0	0
																	0.382824	0.0425225	0	0	0	0	0	0		0.382824	0.395947	0	0	0	0	0	0
																	0.383136	-0.0397778	0	0	0	0	0	0		0.383136	0.107452	0	0	0	0	0	0
																	0.383448	0.0182472	0	0	0	0	0	0		0.383448	0.088015	0	0	0	0	0	0
																	0.38376	-0.0725669	0	0	0	0	0	0		0.38376	-0.0493913	0	0	0	0	0	0
																	0.384072	-0.240966	0	0	0	0	0	0		0.384072	-0.262376	0	0	0	0	0	0
																	0.384384	-0.350685	0	0	0	0	0	0		0.384384	-0.251589	0	0	0	0	0	0
																	0.384696	-0.165826	0	0	0	0	0	0		0.384696	-0.0418093	0	0	0	0	0	0
																	0.385008	-0.050169	0	0	0	0	0	0		0.385008	0.112174	0	0	0	0	0	0
																	0.38532	-0.0241473	0	0	0	0	0	0		0.38532	0.0971479	0	0	0	0	0	0
																	0.385632	0.0671034	0	0	0	0	0	0		0.385632	0.139952	0	0	0	0	0	0
																	0.385944	0.0462773	0	0	0	0	0	0		0.385944	-0.158331	0	0	0	0	0	0
																	0.386256	0.0344889	0	0	0	0	0	0		0.386256	-0.13879	0	0	0	0	0	0
																	0.386568	-0.0926945	0	0	0	0	0	0		0.386568	0.158079	0	0	0	0	0	0
																	0.38688	-0.0836567	0	0	0	0	0	0		0.38688	0.261194	0	0	0	0	0	0
																	0.387192	0.202146	0	0	0	0	0	0		0.387192	0.0778138	0	0	0	0	0	0
																	0.387504	0.341423	0	0	0	0	0	0		0.387504	-0.202823	0	0	0	0	0	0
																	0.387816	0.173155	0	0	0	0	0	0		0.387816	-0.0299538	0	0	0	0	0	0
																	0.388128	-0.0468072	0	0	0	0	0	0		0.388128	0.0149178	0	0	0	0	0	0
																	0.38844	-0.00899706	0	0	0	0	0	0		0.38844	0.089945	0	0	0	0	0	0
																	0.388752	0.0898506	0	0	0	0	0	0		0.388752	0.07292	0	0	0	0	0	0
																	0.389064	0.0406014	0	0	0	0	0	0		0.389064	0.030771	0	0	0	0	0	0
																	0.389376	-0.0878482	0	0	0	0	0	0		0.389376	0.142709	0	0	0	0	0	0
																	0.389688	-0.151331	0	0	0	0	0	0		0.389688	-0.0667609	0	0	0	0	0	0
																	0.39	-0.178095	0	0	0	0	0	0		0.39	-0.088404	0	0	0	0	0	0
																	0.390312	-0.279649	0	0	0	0	0	0		0.390312	-0.0864052	0	0	0	0	0	0
																	0.390624	-0.332959	0	0	0	0	0	0		0.390624	0.0223619	0	0	0	0	0	0
																	0.390936	-0.268036	0	0	0	0	0	0		0.390936	0.00668097	0	0	0	0	0	0
																	0.391248	-0.137883	0	0	0	0	0	0		0.391248	-0.0532167	0	0	0	0	0	0
																	0.39156	-0.00266627	0	0	0	0	0	0		0.39156	-0.0172368	0	0	0	0	0	0
																	0.391872	0.18455	0	0	0	0	0	0		0.391872	0.0814325	0	0	0	0	0	0
																	0.392184	0.303395	0	0	0	0	0	0		0.392184	0.238552	0	0	0	0	0	0
																	0.392496	0.308066	0	0	0	0	0	0		0.392496	0.0916337	0	0	0	0	0	0
																	0.392808	0.188786	0	0	0	0	0	0		0.392808	-0.0187532	0	0	0	0	0	0
																	0.39312	0.0427408	0	0	0	0	0	0		0.39312	-0.0824074	0	0	0	0	0	0
																	0.393432	0.109673	0	0	0	0	0	0		0.393432	-0.212128	0	0	0	0	0	0
																	0.393744	0.0932125	0	0	0	0	0	0		0.393744	-0.236942	0	0	0	0	0	0
																	0.394056	-0.00458734	0	0	0	0	0	0		0.394056	-0.163845	0	0	0	0	0	0
																	0.394368	0.00794327	0	0	0	0	0	0		0.394368	0.00540582	0	0	0	0	0	0
																	0.39468	0.0308651	0	0	0	0	0	0		0.39468	-0.0331245	0	0	0	0	0	0
																	0.394992	-0.0974971	0	0	0	0	0	0		0.394992	-0.0588688	0	0	0	0	0	0
																	0.395304	-0.271441	0	0	0	0	0	0		0.395304	0.0305298	0	0	0	0	0	0
																	0.395616	-0.266289	0	0	0	0	0	0		0.395616	0.195093	0	0	0	0	0	0
																	0.395928	-0.133735	0	0	0	0	0	0		0.395928	0.181653	0	0	0	0	0	0
																	0.39624	-0.0447988	0	0	0	0	0	0		0.39624	-0.0287476	0	0	0	0	0	0
																	0.396552	-0.0786794	0	0	0	0	0	0		0.396552	-0.0944352	0	0	0	0	0	0
																	0.396864	-0.0764964	0	0	0	0	0	0		0.396864	-0.115527	0	0	0	0	0	0
																	0.397176	0.0509927	0	0	0	0	0	0		0.397176	-0.12142	0	0	0	0	0	0
																	0.397488	0.0998489	0	0	0	0	0	0		0.397488	-0.0409822	0	0	0	0	0	0
																	0.3978	0.0170247	0	0	0	0	0	0		0.3978	0.0732991	0	0	0	0	0	0
																	0.398112	-0.0681136	0	0	0	0	0	0		0.398112	0.163111	0	0	0	0	0	0
																	0.398424	0.0906801	0	0	0	0	0	0		0.398424	0.151014	0	0	0	0	0	0
																	0.398736	0.245195	0	0	0	0	0	0		0.398736	-0.018443	0	0	0	0	0	0
																	0.399048	0.158223	0	0	0	0	0	0		0.399048	-0.169256	0	0	0	0	0	0
																	0.39936	0.15473	0	0	0	0	0	0		0.39936	-0.198446	0	0	0	0	0	0
																	0.399672	0.115654	0	0	0	0	0	0		0.399672	-0.0737226	0	0	0	0	0	0
																	0.399984	0.0226569	0	0	0	0	0	0		0.399984	-0.0650722	0	0	0	0	0	0
																	0.400296	-0.00113814	0	0	0	0	0	0		0.400296	-0.183386	0	0	0	0	0	0
																	0.400608	0.041169	0	0	0	0	0	0		0.400608	-0.227844	0	0	0	0	0	0
																	0.40092	0.00584756	0	0	0	0	0	0		0.40092	-0.129278	0	0	0	0	0	0
																	0.401232	-0.147838	0	0	0	0	0	0		0.401232	0.144604	0	0	0	0	0	0
																	0.401544	-0.27	0	0	0	0	0	0		0.401544	0.29104	0	0	0	0	0	0
																	0.401856	-0.277641	0	0	0	0	0	0		0.401856	0.259781	0	0	0	0	0	0
																	0.402168	-0.154649	0	0	0	0	0	0		0.402168	0.137918	0	0	0	0	0	0
																	0.40248	-0.0186024	0	0	0	0	0	0		0.40248	0.0138494	0	0	0	0	0	0
																	0.402792	0.0586332	0	0	0	0	0	0		0.402792	-0.131346	0	0	0	0	0	0
																	0.403104	0.132682	0	0	0	0	0	0		0.403104	-0.209095	0	0	0	0	0	0
																	0.403416	0.197387	0	0	0	0	0	0		0.403416	-0.172357	0	0	0	0	0	0
																	0.403728	0.126176	0	0	0	0	0	0		0.403728	-0.13655	0	0	0	0	0	0
																	0.40404	0.0151473	0	0	0	0	0	0		0.40404	-0.060971	0	0	0	0	0	0
																	0.404352	-0.0323992	0	0	0	0	0	0		0.404352	0.0145731	0	0	0	0	0	0
																	0.404664	0.0663175	0	0	0	0	0	0		0.404664	0.0356993	0	0	0	0	0	0
																	0.404976	0.142418	0	0	0	0	0	0		0.404976	0.0442118	0	0	0	0	0	0
																	0.405288	0.103604	0	0	0	0	0	0		0.405288	0.0082663	0	0	0	0	0	0
																	0.4056	0.149491	0	0	0	0	0	0		0.4056	0.0319428	0	0	0	0	0	0
																	0.405912	0.199089	0	0	0	0	0	0		0.405912	0.0372846	0	0	0	0	0	0
																	0.406224	0.0499884	0	0	0	0	0	0		0.406224	-0.0118949	0	0	0	0	0	0
																	0.406536	-0.154431	0	0	0	0	0	0		0.406536	-0.0139627	0	0	0	0	0	0
																	0.406848	-0.245245	0	0	0	0	0	0		0.406848	-0.00493326	0	0	0	0	0	0
																	0.40716	-0.223196	0	0	0	0	0	0		0.40716	0.0331835	0	0	0	0	0	0
																	0.407472	-0.176217	0	0	0	0	0	0		0.407472	0.0730923	0	0	0	0	0	0
																	0.407784	-0.13033	0	0	0	0	0	0		0.407784	0.0466932	0	0	0	0	0	0
																	0.408096	-0.0287753	0	0	0	0	0	0		0.408096	0.00554367	0	0	0	0	0	0
																	0.408408	0.0148416	0	0	0	0	0	0		0.408408	-0.00451969	0	0	0	0	0	0
																	0.40872	0.0076813	0	0	0	0	0	0		0.40872	-0.0320216	0	0	0	0	0	0
																	0.409032	-0.0452354	0	0	0	0	0	0		0.409032	-0.0784441	0	0	0	0	0	0
																	0.409344	-0.0482916	0	0	0	0	0	0		0.409344	-0.092264	0	0	0	0	0	0
																	0.409656	-0.0050676	0	0	0	0	0	0		0.409656	-0.109978	0	0	0	0	0	0
																	0.409968	0.0615148	0	0	0	0	0	0		0.409968	-0.0898171	0	0	0	0	0	0
																	0.41028	0.218999	0	0	0	0	0	0		0.41028	-0.0734813	0	0	0	0	0	0
																	0.410592	0.30763	0	0	0	0	0	0		0.410592	-0.0656236	0	0	0	0	0	0
																	0.410904	0.281957	0	0	0	0	0	0		0.410904	-0.0487709	0	0	0	0	0	0
																	0.411216	0.145954	0	0	0	0	0	0		0.411216	0.0131257	0	0	0	0	0	0
																	0.411528	0.0468012	0	0	0	0	0	0		0.411528	0.0451423	0	0	0	0	0	0
																	0.41184	0.0360607	0	0	0	0	0	0		0.41184	0.0302541	0	0	0	0	0	0
																	0.412152	0.0654007	0	0	0	0	0	0		0.412152	0.0282896	0	0	0	0	0	0
																	0.412464	0.0583276	0	0	0	0	0	0		0.412464	0.0611679	0	0	0	0	0	0
																	0.412776	0.00309694	0	0	0	0	0	0		0.412776	0.0343208	0	0	0	0	0	0
																	0.413088	-0.0658869	0	0	0	0	0	0		0.413088	-0.0285408	0	0	0	0	0	0
																	0.4134	-0.137403	0	0	0	0	0	0		0.4134	-0.00472647	0	0	0	0	0	0
																	0.413712	-0.238477	0	0	0	0	0	0		0.413712	0.0410067	0	0	0	0	0	0
																	0.414024	-0.308902	0	0	0	0	0	0		0.414024	0.0244297	0	0	0	0	0	0
																	0.414336	-0.290302	0	0	0	0	0	0		0.414336	0.00668097	0	0	0	0	0	0
																	0.414648	-0.153252	0	0	0	0	0	0		0.414648	0.0460039	0	0	0	0	0	0
																	0.41496	0.00737568	0	0	0	0	0	0		0.41496	0.112174	0	0	0	0	0	0
																	0.415272	0.0499448	0	0	0	0	0	0		0.415272	0.0985264	0	0	0	0	0	0
																	0.415584	0.0726046	0	0	0	0	0	0		0.415584	0.0247054	0	0	0	0	0	0
																	0.415896	0.0977095	0	0	0	0	0	0		0.415896	-0.0107576	0	0	0	0	0	0
																	0.416208	0.11775	0	0	0	0	0	0		0.416208	0.0204319	0	0	0	0	0	0
																	0.41652	0.155822	0	0	0	0	0	0		0.41652	0.0629255	0	0	0	0	0	0
																	0.416832	0.2245	0	0	0	0	0	0		0.416832	0.0476926	0	0	0	0	0	0
																	0.417144	0.250129	0	0	0	0	0	0		0.417144	-0.00541574	0	0	0	0	0	0
																	0.417456	0.151019	0	0	0	0	0	0		0.417456	0.0100929	0	0	0	0	0	0
																	0.417768	-0.0388173	0	0	0	0	0	0		0.417768	0.107763	0	0	0	0	0	0
																	0.41808	-0.185124	0	0	0	0	0	0		0.41808	0.0872568	0	0	0	0	0	0
																	0.418392	-0.223458	0	0	0	0	0	0		0.418392	-0.0362606	0	0	0	0	0	0
																	0.418704	-0.188268	0	0	0	0	0	0		0.418704	-0.106842	0	0	0	0	0	0
																	0.419016	-0.129806	0	0	0	0	0	0		0.419016	-0.0817181	0	0	0	0	0	0
																	0.419328	-0.0746626	0	0	0	0	0	0		0.419328	-0.00896549	0	0	0	0	0	0
																	0.41964	-0.0475931	0	0	0	0	0	0		0.41964	0.00919681	0	0	0	0	0	0
																	0.419952	-0.0792033	0	0	0	0	0	0		0.419952	0.00499226	0	0	0	0	0	0
																	0.420264	-0.0804695	0	0	0	0	0	0		0.420264	0.0482785	0	0	0	0	0	0
																	0.420576	-0.0444495	0	0	0	0	0	0		0.420576	0.136367	0	0	0	0	0	0
																	0.420888	0.0241414	0	0	0	0	0	0		0.420888	0.123513	0	0	0	0	0	0
																	0.4212	0.113296	0	0	0	0	0	0		0.4212	0.007129	0	0	0	0	0	0
																	0.421512	0.166388	0	0	0	0	0	0		0.421512	-0.0949177	0	0	0	0	0	0
																	0.421824	0.182673	0	0	0	0	0	0		0.421824	-0.109703	0	0	0	0	0	0
																	0.422136	0.133206	0	0	0	0	0	0		0.422136	0.0059917	0	0	0	0	0	0
																	0.422448	0.0491152	0	0	0	0	0	0		0.422448	0.145294	0	0	0	0	0	0
																	0.42276	-0.00939001	0	0	0	0	0	0		0.42276	0.172003	0	0	0	0	0	0
																	0.423072	0.0135755	0	0	0	0	0	0		0.423072	0.108624	0	0	0	0	0	0
																	0.423384	0.0507307	0	0	0	0	0	0		0.423384	0.102386	0	0	0	0	0	0
																	0.423696	-0.000963504	0	0	0	0	0	0		0.423696	0.0821907	0	0	0	0	0	0
																	0.424008	-0.0631362	0	0	0	0	0	0		0.424008	0.0446943	0	0	0	0	0	0
																	0.42432	-0.084137	0	0	0	0	0	0		0.42432	0.0109545	0	0	0	0	0	0
																	0.424632	-0.114045	0	0	0	0	0	0		0.424632	-0.0247153	0	0	0	0	0	0
																	0.424944	-0.160761	0	0	0	0	0	0		0.424944	-0.0615914	0	0	0	0	0	0
																	0.425256	-0.183596	0	0	0	0	0	0		0.425256	-0.122178	0	0	0	0	0	0
																	0.425568	-0.136355	0	0	0	0	0	0		0.425568	-0.125556	0	0	0	0	0	0
																	0.42588	-0.0458466	0	0	0	0	0	0		0.42588	-0.0613157	0	0	0	0	0	0
																	0.426192	0.0432211	0	0	0	0	0	0		0.426192	0.00909342	0	0	0	0	0	0
																	0.426504	0.110851	0	0	0	0	0	0		0.426504	0.0642007	0	0	0	0	0	0
																	0.426816	0.145212	0	0	0	0	0	0		0.426816	0.113587	0	0	0	0	0	0
																	0.427128	0.146828	0	0	0	0	0	0		0.427128	0.117585	0	0	0	0	0	0
																	0.42744	0.12849	0	0	0	0	0	0		0.42744	0.0435915	0	0	0	0	0	0
																	0.427752	0.116877	0	0	0	0	0	0		0.427752	-0.0390177	0	0	0	0	0	0
																	0.428064	0.146129	0	0	0	0	0	0		0.428064	-0.0361228	0	0	0	0	0	0
																	0.428376	0.102381	0	0	0	0	0	0		0.428376	-0.0604196	0	0	0	0	0	0
																	0.428688	0.0124403	0	0	0	0	0	0		0.428688	-0.102258	0	0	0	0	0	0
																	0.429	-0.0620011	0	0	0	0	0	0		0.429	-0.120317	0	0	0	0	0	0
																	0.429312	-0.113128	0	0	0	0	0	0		0.429312	-0.0833723	0	0	0	0	0	0
																	0.429624	-0.122296	0	0	0	0	0	0		0.429624	0.0111612	0	0	0	0	0	0
																	0.429936	-0.116795	0	0	0	0	0	0		0.429936	0.108314	0	0	0	0	0	0
																	0.430248	-0.117537	0	0	0	0	0	0		0.430248	0.178068	0	0	0	0	0	0
																	0.43056	-0.0761908	0	0	0	0	0	0		0.43056	0.148292	0	0	0	0	0	0
																	0.430872	-0.0712135	0	0	0	0	0	0		0.430872	0.044453	0	0	0	0	0	0
																	0.431184	-0.0892016	0	0	0	0	0	0		0.431184	-0.0451178	0	0	0	0	0	0
																	0.431496	-0.0858398	0	0	0	0	0	0		0.431496	-0.0928154	0	0	0	0	0	0
																	0.431808	-0.0385553	0	0	0	0	0	0		0.431808	-0.108875	0	0	0	0	0	0
																	0.43212	-9.02915e-05	0	0	0	0	0	0		0.43212	-0.0894035	0	0	0	0	0	0
																	0.432432	-0.00537322	0	0	0	0	0	0		0.432432	-0.0124463	0	0	0	0	0	0
																	0.432744	-0.0149786	0	0	0	0	0	0		0.432744	0.053	0	0	0	0	0	0
																	0.433056	0.0259314	0	0	0	0	0	0		0.433056	0.0568944	0	0	0	0	0	0
																	0.433368	0.0776693	0	0	0	0	0	0		0.433368	0.0226376	0	0	0	0	0	0
																	0.43368	0.105525	0	0	0	0	0	0		0.43368	0.0116782	0	0	0	0	0	0
																	0.433992	0.107489	0	0	0	0	0	0		0.433992	0.0189155	0	0	0	0	0	0
																	0.434304	0.116309	0	0	0	0	0	0		0.434304	0.0420061	0	0	0	0	0	0
																	0.434616	0.111943	0	0	0	0	0	0		0.434616	0.0191568	0	0	0	0	0	0
																	0.434928	0.0765341	0	0	0	0	0	0		0.434928	-0.0241984	0	0	0	0	0	0
																	0.43524	0.0616022	0	0	0	0	0	0		0.43524	-0.0318148	0	0	0	0	0	0
																	0.435552	0.0472378	0	0	0	0	0	0		0.435552	-0.0247843	0	0	0	0	0	0
																	0.435864	0.00811791	0	0	0	0	0	0		0.435864	-0.0112746	0	0	0	0	0	0
																	0.436176	-0.0467635	0	0	0	0	0	0		0.436176	-0.0507698	0	0	0	0	0	0
																	0.436488	-0.100728	0	0	0	0	0	0		0.436488	-0.054354	0	0	0	0	0	0
																	0.4368	-0.147489	0	0	0	0	0	0		0.4368	-0.028403	0	0	0	0	0	0
																	0.437112	-0.180671	0	0	0	0	0	0		0.437112	-0.026921	0	0	0	0	0	0
																	0.437424	-0.156614	0	0	0	0	0	0		0.437424	-0.0542851	0	0	0	0	0	0
																	0.437736	-0.0789414	0	0	0	0	0	0		0.437736	-0.0696559	0	0	0	0	0	0
																	0.438048	0.00667711	0	0	0	0	0	0		0.438048	-0.0468754	0	0	0	0	0	0
																	0.43836	0.0526517	0	0	0	0	0	0		0.43836	-0.0159616	0	0	0	0	0	0
																	0.438672	0.0117854	0	0	0	0	0	0		0.438672	-0.0180639	0	0	0	0	0	0
																	0.438984	-0.0323118	0	0	0	0	0	0		0.438984	-0.046772	0	0	0	0	0	0
																	0.439296	-0.031395	0	0	0	0	0	0		0.439296	-0.032125	0	0	0	0	0	0
																	0.439608	0.00366453	0	0	0	0	0	0		0.439608	0.0364575	0	0	0	0	0	0
																	0.43992	0.0363663	0	0	0	0	0	0		0.43992	0.0789166	0	0	0	0	0	0
																	0.440232	0.0727793	0	0	0	0	0	0		0.440232	0.0146765	0	0	0	0	0	0
																	0.440544	0.141938	0	0	0	0	0	0		0.440544	-0.0665886	0	0	0	0	0	0
																	0.440856	0.183546	0	0	0	0	0	0		0.440856	-0.0869566	0	0	0	0	0	0
																	0.441168	0.162895	0	0	0	0	0	0		0.441168	-0.0189599	0	0	0	0	0	0
																	0.44148	0.0987573	0	0	0	0	0	0		0.44148	0.033666	0	0	0	0	0	0
																	0.441792	0.0442689	0	0	0	0	0	0		0.441792	0.0251879	0	0	0	0	0	0
																	0.442104	-0.000133948	0	0	0	0	0	0		0.442104	-0.0129288	0	0	0	0	0	0
																	0.442416	-0.0559322	0	0	0	0	0	0		0.442416	-0.0103096	0	0	0	0	0	0
																	0.442728	-0.107626	0	0	0	0	0	0		0.442728	-0.00975816	0	0	0	0	0	0
																	0.44304	-0.132426	0	0	0	0	0	0		0.44304	-0.0559738	0	0	0	0	0	0
																	0.443352	-0.148798	0	0	0	0	0	0		0.443352	-0.106015	0	0	0	0	0	0
																	0.443664	-0.126706	0	0	0	0	0	0		0.443664	-0.104499	0	0	0	0	0	0
																	0.443976	-0.0400398	0	0	0	0	0	0		0.443976	-0.04915	0	0	0	0	0	0
																	0.444288	0.0560573	0	0	0	0	0	0		0.444288	-0.0185808	0	0	0	0	0	0
																	0.4446	0.0636542	0	0	0	0	0	0		0.4446	-0.0365708	0	0	0	0	0	0
																	0.444912	0.110808	0	0	0	0	0	0		0.444912	-0.0184085	0	0	0	0	0	0
																	0.445224	0.0984081	0	0	0	0	0	0		0.445224	0.0468655	0	0	0	0	0	0
																	0.445536	0.060729	0	0	0	0	0	0		0.445536	0.105488	0	0	0	0	0	0
																	0.445848	0.0329608	0	0	0	0	0	0		0.445848	0.0817082	0	0	0	0	0	0
																	0.44616	-0.0114857	0	0	0	0	0	0		0.44616	-0.0129288	0	0	0	0	0	0
																	0.446472	0.000913904	0	0	0	0	0	0		0.446472	-0.0948143	0	0	0	0	0	0
																	0.446784	-0.00358314	0	0	0	0	0	0		0.446784	-0.111874	0	0	0	0	0	0
																	0.447096	-0.0209601	0	0	0	0	0	0		0.447096	-0.0584552	0	0	0	0	0	0
																	0.447408	-0.00415073	0	0	0	0	0	0		0.447408	-0.0155136	0	0	0	0	0	0
																	0.44772	-0.0134068	0	0	0	0	0	0		0.44772	-0.0126186	0	0	0	0	0	0
																	0.448032	-0.0167687	0	0	0	0	0	0		0.448032	-0.00572591	0	0	0	0	0	0
																	0.448344	-0.0176855	0	0	0	0	0	0		0.448344	0.0169856	0	0	0	0	0	0
																	0.448656	-0.0489902	0	0	0	0	0	0		0.448656	0.0188466	0	0	0	0	0	0
																	0.448968	-0.0577223	0	0	0	0	0	0		0.448968	-0.00572591	0	0	0	0	0	0
																	0.44928	-0.0666727	0	0	0	0	0	0		0.44928	-0.0266798	0	0	0	0	0	0
																	0.449592	-0.0755795	0	0	0	0	0	0		0.449592	-0.0215102	0	0	0	0	0	0
																	0.449904	-0.0909917	0	0	0	0	0	0		0.449904	-0.00169368	0	0	0	0	0	0
																	0.450216	-0.0845299	0	0	0	0	0	0		0.450216	0.0236371	0	0	0	0	0	0
																	0.450528	-0.0275528	0	0	0	0	0	0		0.450528	0.0622018	0	0	0	0	0	0
																	0.45084	0.0144924	0	0	0	0	0	0		0.45084	0.116516	0	0	0	0	0	0
																	0.451152	0.0553587	0	0	0	0	0	0		0.451152	0.126821	0	0	0	0	0	0
																	0.451464	0.0935617	0	0	0	0	0	0		0.451464	0.0844653	0	0	0	0	0	0
																	0.451776	0.134384	0	0	0	0	0	0		0.451776	0.00998947	0	0	0	0	0	0
																	0.452088	0.155865	0	0	0	0	0	0		0.452088	-0.0432568	0	0	0	0	0	0
																	0.4524	0.121854	0	0	0	0	0	0		0.4524	-0.0599371	0	0	0	0	0	0
																	0.452712	0.118754	0	0	0	0	0	0		0.452712	-0.0603852	0	0	0	0	0	0
																	0.453024	0.0830396	0	0	0	0	0	0		0.453024	-0.0594546	0	0	0	0	0	0
																	0.453336	0.0185528	0	0	0	0	0	0		0.453336	-0.0622807	0	0	0	0	0	0
																	0.453648	-0.0472438	0	0	0	0	0	0		0.453648	-0.0365019	0	0	0	0	0	0
																	0.45396	-0.10719	0	0	0	0	0	0		0.45396	-0.00114226	0	0	0	0	0	0
																	0.454272	-0.110552	0	0	0	0	0	0		0.454272	0.0239472	0	0	0	0	0	0
																	0.454584	-0.102562	0	0	0	0	0	0		0.454584	0.0334247	0	0	0	0	0	0
																	0.454896	-0.0876299	0	0	0	0	0	0		0.454896	0.0133324	0	0	0	0	0	0
																	0.455208	-0.0621757	0	0	0	0	0	0		0.455208	-0.0205797	0	0	0	0	0	0
																	0.45552	-0.03384	0	0	0	0	0	0		0.45552	-0.0501839	0	0	0	0	0	0
																	0.455832	-0.00227332	0	0	0	0	0	0		0.455832	-0.0319527	0	0	0	0	0	0
																	0.456144	0.0187274	0	0	0	0	0	0		0.456144	0.00240749	0	0	0	0	0	0
																	0.456456	0.0269356	0	0	0	0	0	0		0.456456	0.0344242	0	0	0	0	0	0
																	0.456768	0.0437886	0	0	0	0	0	0		0.456768	0.0585142	0	0	0	0	0	0
																	0.45708	0.0878422	0	0	0	0	0	0		0.45708	0.0575837	0	0	0	0	0	0
																	0.457392	0.123993	0	0	0	0	0	0		0.457392	0.0205698	0	0	0	0	0	0
																	0.457704	0.145431	0	0	0	0	0	0		0.457704	0.0571356	0	0	0	0	0	0
																	0.458016	0.129844	0	0	0	0	0	0		0.458016	0.035975	0	0	0	0	0	0
																	0.458328	0.0915533	0	0	0	0	0	0		0.458328	0.0156415	0	0	0	0	0	0
																	0.45864	0.0447492	0	0	0	0	0	0		0.45864	0.007129	0	0	0	0	0	0
																	0.458952	0.022133	0	0	0	0	0	0		0.458952	-0.023647	0	0	0	0	0	0
																	0.459264	-0.00454367	0	0	0	0	0	0		0.459264	-0.0617982	0	0	0	0	0	0
																	0.459576	-0.086844	0	0	0	0	0	0		0.459576	-0.117905	0	0	0	0	0	0
																	0.459888	-0.166001	0	0	0	0	0	0		0.459888	-0.108772	0	0	0	0	0	0
																	0.4602	-0.197611	0	0	0	0	0	0		0.4602	-0.0270589	0	0	0	0	0	0
																	0.460512	-0.163949	0	0	0	0	0	0		0.460512	0.0526898	0	0	0	0	0	0
																	0.460824	-0.111163	0	0	0	0	0	0		0.460824	0.101111	0	0	0	0	0	0
																	0.461136	-0.0552337	0	0	0	0	0	0		0.461136	0.122927	0	0	0	0	0	0
																	0.461448	-0.0220516	0	0	0	0	0	0		0.461448	0.120445	0	0	0	0	0	0
																	0.46176	0.010039	0	0	0	0	0	0		0.46176	0.119894	0	0	0	0	0	0
																	0.462072	0.034227	0	0	0	0	0	0		0.462072	0.0923575	0	0	0	0	0	0
																	0.462384	0.060598	0	0	0	0	0	0		0.462384	0.0431779	0	0	0	0	0	0
																	0.462696	0.0834325	0	0	0	0	0	0		0.462696	-0.0168921	0	0	0	0	0	0
																	0.463008	0.0920773	0	0	0	0	0	0		0.463008	-0.0556981	0	0	0	0	0	0
																	0.46332	0.113995	0	0	0	0	0	0		0.46332	-0.0392245	0	0	0	0	0	0
																	0.463632	0.116353	0	0	0	0	0	0		0.463632	-0.00469201	0	0	0	0	0	0
																	0.463944	0.0937801	0	0	0	0	0	0		0.463944	0.0420061	0	0	0	0	0	0
																	0.464256	0.0460153	0	0	0	0	0	0		0.464256	0.0376293	0	0	0	0	0	0
																	0.464568	0.00597854	0	0	0	0	0	0		0.464568	0.0182607	0	0	0	0	0	0
																	0.46488	-0.00541689	0	0	0	0	0	0		0.46488	-0.00979262	0	0	0	0	0	0
																	0.465192	-0.00655207	0	0	0	0	0	0		0.465192	-0.0352267	0	0	0	0	0	0
																	0.465504	-0.00781822	0	0	0	0	0	0		0.465504	-0.0378115	0	0	0	0	0	0
																	0.465816	-0.0502127	0	0	0	0	0	0		0.465816	-0.0540783	0	0	0	0	0	0
																	0.466128	-0.104046	0	0	0	0	0	0		0.466128	-0.0418093	0	0	0	0	0	0
																	0.46644	-0.150763	0	0	0	0	0	0		0.46644	-0.0178571	0	0	0	0	0	0
																	0.466752	-0.189752	0	0	0	0	0	0		0.466752	-0.000211742	0	0	0	0	0	0
																	0.467064	-0.192983	0	0	0	0	0	0		0.467064	0.0124364	0	0	0	0	0	0
																	0.467376	-0.144694	0	0	0	0	0	0		0.467376	0.0159861	0	0	0	0	0	0
																	0.467688	-0.0520028	0	0	0	0	0	0		0.467688	0.0535859	0	0	0	0	0	0
																	0.468	0.0464083	0	0	0	0	0	0		0.468	0.0845687	0	0	0	0	0	0
																	0.468312	0.111943	0	0	0	0	0	0		0.468312	0.0887043	0	0	0	0	0	0
																	0.468624	0.138445	0	0	0	0	0	0		0.468624	0.0577904	0	0	0	0	0	0
																	0.468936	0.143597	0	0	0	0	0	0		0.468936	0.0306332	0	0	0	0	0	0
																	0.469248	0.13207	0	0	0	0	0	0		0.469248	0.0277382	0	0	0	0	0	0
																	0.46956	0.100504	0	0	0	0	0	0		0.46956	0.0176059	0	0	0	0	0	0
																	0.469872	0.0589826	0	0	0	0	0	0		0.469872	-0.00451969	0	0	0	0	0	0
																	0.470184	0.0292496	0	0	0	0	0	0		0.470184	-0.0412923	0	0	0	0	0	0
																	0.470496	0.0322186	0	0	0	0	0	0		0.470496	-0.0693112	0	0	0	0	0	0
																	0.470808	0.0222639	0	0	0	0	0	0		0.470808	-0.0602473	0	0	0	0	0	0
																	0.47112	0.00231104	0	0	0	0	0	0		0.47112	-0.0315047	0	0	0	0	0	0
																	0.471432	-0.0710825	0	0	0	0	0	0		0.471432	-0.0102062	0	0	0	0	0	0
																	0.471744	-0.0726543	0	0	0	0	0	0		0.471744	0.00526796	0	0	0	0	0	0
																	0.472056	-0.0881974	0	0	0	0	0	0		0.472056	0.00137358	0	0	0	0	0	0
																	0.472368	-0.0967986	0	0	0	0	0	0		0.472368	-0.00793159	0	0	0	0	0	0
																	0.47268	-0.0870623	0	0	0	0	0	0		0.47268	-0.00927566	0	0	0	0	0	0
																	0.472992	-0.0761034	0	0	0	0	0	0		0.472992	-0.00114226	0	0	0	0	0	0
																	0.473304	-0.0466762	0	0	0	0	0	0		0.473304	0.0111612	0	0	0	0	0	0
																	0.473616	-0.0402581	0	0	0	0	0	0		0.473616	0.0200873	0	0	0	0	0	0
																	0.473928	-0.0104379	0	0	0	0	0	0		0.473928	0.0363541	0	0	0	0	0	0
																	0.47424	0.0185528	0	0	0	0	0	0		0.47424	0.0569633	0	0	0	0	0	0
																	0.474552	0.0347072	0	0	0	0	0	0		0.474552	0.0704386	0	0	0	0	0	0
																	0.474864	0.0565812	0	0	0	0	0	0		0.474864	0.0553435	0	0	0	0	0	0
																	0.475176	0.0833452	0	0	0	0	0	0		0.475176	0.0418338	0	0	0	0	0	0
																	0.475488	0.0693301	0	0	0	0	0	0		0.475488	0.00668097	0	0	0	0	0	0
																	0.4758	0.0449675	0	0	0	0	0	0		0.4758	-0.0448421	0	0	0	0	0	0
																	0.476112	-0.00236064	0	0	0	0	0	0		0.476112	-0.107256	0	0	0	0	0	0
																	0.476424	-0.0297795	0	0	0	0	0	0		0.476424	-0.115079	0	0	0	0	0	0
																	0.476736	-0.0342329	0	0	0	0	0	0		0.476736	-0.0792023	0	0	0	0	0	0
																	0.477048	-0.0245402	0	0	0	0	0	0		0.477048	-0.0312979	0	0	0	0	0	0
																	0.47736	-0.0258064	0	0	0	0	0	0		0.47736	0.00102894	0	0	0	0	0	0
																	0.477672	-0.0499071	0	0	0	0	0	0		0.477672	-0.0063118	0	0	0	0	0	0
																	0.477984	-0.0667164	0	0	0	0	0	0		0.477984	-0.0159271	0	0	0	0	0	0
																	0.478296	-0.0764527	0	0	0	0	0	0		0.478296	-0.0193735	0	0	0	0	0	0
																	0.478608	-0.0634855	0	0	0	0	0	0		0.478608	-0.0187532	0	0	0	0	0	0
																	0.47892	-0.01428	0	0	0	0	0	0		0.47892	-0.00303776	0	0	0	0	0	0
																	0.479232	0.0355368	0	0	0	0	0	0		0.479232	0.00554367	0	0	0	0	0	0
																	0.479544	0.0849169	0	0	0	0	0	0		0.479544	0.0254636	0	0	0	0	0	0
																	0.479856	0.0922956	0	0	0	0	0	0		0.479856	0.0617882	0	0	0	0	0	0
																	0.480168	0.087231	0	0	0	0	0	0		0.480168	0.073816	0	0	0	0	0	0
																	0.48048	0.0574108	0	0	0	0	0	0		0.48048	0.0491401	0	0	0	0	0	0
																	0.480792	0.00266033	0	0	0	0	0	0		0.480792	0.00375157	0	0	0	0	0	0
																	0.481104	-0.014018	0	0	0	0	0	0		0.481104	-0.0151689	0	0	0	0	0	0
																	0.481416	-0.0134068	0	0	0	0	0	0		0.481416	-0.0377426	0	0	0	0	0	0
																	0.481728	0.0227442	0	0	0	0	0	0		0.481728	-0.0578349	0	0	0	0	0	0
																	0.48204	0.0452294	0	0	0	0	0	0		0.48204	-0.0445319	0	0	0	0	0	0
																	0.482352	0.0492026	0	0	0	0	0	0		0.482352	-0.00700107	0	0	0	0	0	0
																	0.482664	0.0162824	0	0	0	0	0	0		0.482664	0.0302541	0	0	0	0	0	0
																	0.482976	-0.0342766	0	0	0	0	0	0		0.482976	0.0287032	0	0	0	0	0	0
																	0.483288	-0.0885031	0	0	0	0	0	0		0.483288	0.00230409	0	0	0	0	0	0
																	0.4836	-0.116839	0	0	0	0	0	0		0.4836	-0.0361573	0	0	0	0	0	0
																	0.483912	-0.109286	0	0	0	0	0	0		0.483912	-0.0614191	0	0	0	0	0	0
																	0.484224	-0.0797709	0	0	0	0	0	0		0.484224	-0.0786508	0	0	0	0	0	0
																	0.484536	-0.0430523	0	0	0	0	0	0		0.484536	-0.0774446	0	0	0	0	0	0
																	0.484848	-0.000352251	0	0	0	0	0	0		0.484848	-0.0569733	0	0	0	0	0	0
																	0.48516	0.0406451	0	0	0	0	0	0		0.48516	-0.0308154	0	0	0	0	0	0
																	0.485472	0.0688062	0	0	0	0	0	0		0.485472	0.00633634	0	0	0	0	0	0
																	0.485784	0.0809438	0	0	0	0	0	0		0.485784	0.0349066	0	0	0	0	0	0
																	0.486096	0.0892393	0	0	0	0	0	0		0.486096	0.0388355	0	0	0	0	0	0
																	0.486408	0.0878422	0	0	0	0	0	0		0.486408	0.00419959	0	0	0	0	0	0
																	0.48672	0.0404704	0	0	0	0	0	0		0.48672	-0.0395347	0	0	0	0	0	0
																	0.487032	0.0786298	0	0	0	0	0	0		0.487032	-0.0601784	0	0	0	0	0	0
																	0.487344	0.0621261	0	0	0	0	0	0		0.487344	-0.0670022	0	0	0	0	0	0
																	0.487656	0.0377635	0	0	0	0	0	0		0.487656	-0.0608676	0	0	0	0	0	0
																	0.487968	0.00920942	0	0	0	0	0	0		0.487968	-0.0385008	0	0	0	0	0	0
																	0.48828	-0.00746893	0	0	0	0	0	0		0.48828	-0.026025	0	0	0	0	0	0
																	0.488592	-0.000133948	0	0	0	0	0	0		0.488592	-0.0137215	0	0	0	0	0	0
																	0.488904	-0.0220079	0	0	0	0	0	0		0.488904	0.0030623	0	0	0	0	0	0
																	0.489216	-0.0409566	0	0	0	0	0	0		0.489216	0.0332179	0	0	0	0	0	0
																	0.489528	-0.0427467	0	0	0	0	0	0		0.489528	0.07292	0	0	0	0	0	0
																	0.48984	-0.0663671	0	0	0	0	0	0		0.48984	0.087567	0	0	0	0	0	0
																	0.490152	-0.0708642	0	0	0	0	0	0		0.490152	0.0818116	0	0	0	0	0	0
																	0.490464	-0.0628306	0	0	0	0	0	0		0.490464	0.0368366	0	0	0	0	0	0
																	0.490776	-0.0749246	0	0	0	0	0	0		0.490776	-0.0288854	0	0	0	0	0	0
																	0.491088	-0.071781	0	0	0	0	0	0		0.491088	-0.0940905	0	0	0	0	0	0
																	0.4914	-0.0644461	0	0	0	0	0	0		0.4914	-0.107187	0	0	0	0	0	0
																	0.491712	-0.0444931	0	0	0	0	0	0		0.491712	-0.0640383	0	0	0	0	0	0
																	0.492024	-0.011704	0	0	0	0	0	0		0.492024	-0.0195113	0	0	0	0	0	0
																	0.492336	0.0258005	0	0	0	0	0	0		0.492336	0.0123675	0	0	0	0	0	0
																	0.492648	0.0700287	0	0	0	0	0	0		0.492648	0.0210523	0	0	0	0	0	0
																	0.49296	0.10225	0	0	0	0	0	0		0.49296	0.0132291	0	0	0	0	0	0
																	0.493272	0.129669	0	0	0	0	0	0		0.493272	0.00888664	0	0	0	0	0	0
																	0.493584	0.133773	0	0	0	0	0	0		0.493584	0.000339672	0	0	0	0	0	0
																	0.493896	0.111856	0	0	0	0	0	0		0.493896	-0.0181328	0	0	0	0	0	0
																	0.494208	0.0764032	0	0	0	0	0	0		0.494208	-0.018443	0	0	0	0	0	0
																	0.49452	0.0261934	0	0	0	0	0	0		0.49452	-0.00100441	0	0	0	0	0	0
																	0.494832	-0.00615912	0	0	0	0	0	0		0.494832	0.0325631	0	0	0	0	0	0
																	0.495144	-0.0524394	0	0	0	0	0	0		0.495144	0.0674747	0	0	0	0	0	0
																	0.495456	-0.0852285	0	0	0	0	0	0		0.495456	0.0843619	0	0	0	0	0	0
																	0.495768	-0.0962747	0	0	0	0	0	0		0.495768	0.0783652	0	0	0	0	0	0
																	0.49608	-0.103959	0	0	0	0	0	0		0.49608	0.0623396	0	0	0	0	0	0
																	0.496392	-0.0851849	0	0	0	0	0	0		0.496392	0.0255326	0	0	0	0	0	0
																	0.496704	-0.081823	0	0	0	0	0	0		0.496704	-0.025508	0	0	0	0	0	0
																	0.497016	-0.0600363	0	0	0	0	0	0		0.497016	-0.0732745	0	0	0	0	0	0
																	0.497328	-0.0411313	0	0	0	0	0	0		0.497328	-0.0951589	0	0	0	0	0	0
																	0.49764	0.00113221	0	0	0	0	0	0		0.49764	-0.0866119	0	0	0	0	0	0
																	0.497952	0.0503814	0	0	0	0	0	0		0.497952	-0.0599027	0	0	0	0	0	0
																	0.498264	0.0835634	0	0	0	0	0	0		0.498264	0.00478548	0	0	0	0	0	0
																	0.498576	0.091728	0	0	0	0	0	0		0.498576	0.0327699	0	0	0	0	0	0
																	0.498888	0.0709455	0	0	0	0	0	0		0.498888	0.0331145	0	0	0	0	0	0
																	0.4992	0.055184	0	0	0	0	0	0		0.4992	0.0149867	0	0	0	0	0	0
																	0.499512	0.0304285	0	0	0	0	0	0		0.499512	-0.0116881	0	0	0	0	0	0
																	0.499824	0.0291623	0	0	0	0	0	0		0.499824	0.000649847	0	0	0	0	0	0
																	0.500136	0.0330045	0	0	0	0	0	0		0.500136	0.00254534	0	0	0	0	0	0
																	0.500448	0.0225259	0	0	0	0	0	0		0.500448	0.017537	0	0	0	0	0	0
																	0.50076	0.00471238	0	0	0	0	0	0		0.50076	0.0504153	0	0	0	0	0	0
																	0.501072	-0.0223135	0	0	0	0	0	0		0.501072	0.0642352	0	0	0	0	0	0
																	0.501384	-0.028688	0	0	0	0	0	0		0.501384	0.059169	0	0	0	0	0	0
																	0.501696	-0.0552337	0	0	0	0	0	0		0.501696	0.0436949	0	0	0	0	0	0
																	0.502008	-0.0938733	0	0	0	0	0	0		0.502008	0.0117127	0	0	0	0	0	0
																	0.50232	-0.0809061	0	0	0	0	0	0		0.50232	-0.0220961	0	0	0	0	0	0
																	0.502632	-0.0579843	0	0	0	0	0	0		0.502632	-0.0515969	0	0	0	0	0	0
																	0.502944	-0.0214403	0	0	0	0	0	0		0.502944	-0.0709655	0	0	0	0	0	0
																	0.503256	0.0177232	0	0	0	0	0	0		0.503256	-0.0712756	0	0	0	0	0	0
																	0.503568	0.0428281	0	0	0	0	0	0		0.503568	-0.0514591	0	0	0	0	0	0
																	0.50388	0.0661866	0	0	0	0	0	0		0.50388	-0.0112401	0	0	0	0	0	0
																	0.504192	0.065488	0	0	0	0	0	0		0.504192	0.0315981	0	0	0	0	0	0
																	0.504504	0.0766214	0	0	0	0	0	0		0.504504	0.0745398	0	0	0	0	0	0
																	0.504816	0.086969	0	0	0	0	0	0		0.504816	0.0940461	0	0	0	0	0	0
																	0.505128	0.0736089	0	0	0	0	0	0		0.505128	0.0808811	0	0	0	0	0	0
																	0.50544	0.041169	0	0	0	0	0	0		0.50544	0.0565498	0	0	0	0	0	0
																	0.505752	0.00405747	0	0	0	0	0	0		0.505752	0.00730131	0	0	0	0	0	0
																	0.506064	-0.0210911	0	0	0	0	0	0		0.506064	-0.0148243	0	0	0	0	0	0
																	0.506376	-0.0427031	0	0	0	0	0	0		0.506376	-0.0249221	0	0	0	0	0	0
																	0.506688	-0.0520464	0	0	0	0	0	0		0.506688	-0.00793159	0	0	0	0	0	0
																	0.507	-0.0612588	0	0	0	0	0	0		0.507	-0.00258973	0	0	0	0	0	0
																	0.507312	-0.0839187	0	0	0	0	0	0		0.507312	-0.00152136	0	0	0	0	0	0
																	0.507624	-0.0985014	0	0	0	0	0	0		0.507624	0.024154	0	0	0	0	0	0
																	0.507936	-0.10588	0	0	0	0	0	0		0.507936	0.0320806	0	0	0	0	0	0
																	0.508248	-0.0871059	0	0	0	0	0	0		0.508248	0.0401796	0	0	0	0	0	0
																	0.50856	-0.0525704	0	0	0	0	0	0		0.50856	0.0307021	0	0	0	0	0	0
																	0.508872	-0.000788857	0	0	0	0	0	0		0.508872	-0.0017626	0	0	0	0	0	0
																	0.509184	0.0398592	0	0	0	0	0	0		0.509184	-0.0179605	0	0	0	0	0	0
																	0.509496	0.0667978	0	0	0	0	0	0		0.509496	-0.0152034	0	0	0	0	0	0
																	0.509808	0.0714695	0	0	0	0	0	0		0.509808	-0.00241741	0	0	0	0	0	0
																	0.51012	0.0554024	0	0	0	0	0	0		0.51012	0.0198116	0	0	0	0	0	0
																	0.510432	0.0585896	0	0	0	0	0	0		0.510432	0.0466932	0	0	0	0	0	0
																	0.510744	0.0602924	0	0	0	0	0	0		0.510744	0.0571701	0	0	0	0	0	0
																	0.511056	0.0605107	0	0	0	0	0	0		0.511056	0.057239	0	0	0	0	0	0
																	0.511368	0.0454041	0	0	0	0	0	0		0.511368	0.0215348	0	0	0	0	0	0
																	0.51168	0.0165007	0	0	0	0	0	0		0.51168	-0.0190289	0	0	0	0	0	0
																	0.511992	-0.0198686	0	0	0	0	0	0		0.511992	-0.0438082	0	0	0	0	0	0
																	0.512304	-0.0522647	0	0	0	0	0	0		0.512304	-0.0413957	0	0	0	0	0	0
																	0.512616	-0.0674586	0	0	0	0	0	0		0.512616	-0.0119294	0	0	0	0	0	0
																	0.512928	-0.0837004	0	0	0	0	0	0		0.512928	0.0134014	0	0	0	0	0	0
																	0.51324	-0.0918649	0	0	0	0	0	0		0.51324	0.0285309	0	0	0	0	0	0
																	0.513552	-0.0919086	0	0	0	0	0	0		0.513552	0.0368366	0	0	0	0	0	0
																	0.513864	-0.0771076	0	0	0	0	0	0		0.513864	0.0381118	0	0	0	0	0	0
																	0.514176	-0.0516972	0	0	0	0	0	0		0.514176	0.0209144	0	0	0	0	0	0
																	0.514488	-0.0209164	0	0	0	0	0	0		0.514488	-0.0129977	0	0	0	0	0	0
																	0.5148	0.0135755	0	0	0	0	0	0		0.5148	-0.0437737	0	0	0	0	0	0
																	0.515112	0.0485913	0	0	0	0	0	0		0.515112	-0.0450144	0	0	0	0	0	0
																	0.515424	0.0669725	0	0	0	0	0	0		0.515424	-0.042085	0	0	0	0	0	0
																	0.515736	0.0945223	0	0	0	0	0	0		0.515736	-0.0202006	0	0	0	0	0	0
																	0.516048	0.0941293	0	0	0	0	0	0		0.516048	0.00244195	0	0	0	0	0	0
																	0.51636	0.0898943	0	0	0	0	0	0		0.51636	0.0215003	0	0	0	0	0	0
																	0.516672	0.0822973	0	0	0	0	0	0		0.516672	0.0300473	0	0	0	0	0	0
																	0.516984	0.038462	0	0	0	0	0	0		0.516984	0.0415236	0	0	0	0	0	0
																	0.517296	0.00763764	0	0	0	0	0	0		0.517296	0.0322185	0	0	0	0	0	0
																	0.517608	-0.0153715	0	0	0	0	0	0		0.517608	0.0152969	0	0	0	0	0	0
																	0.51792	-0.0350188	0	0	0	0	0	0		0.51792	-0.00765588	0	0	0	0	0	0
																	0.518232	-0.0459776	0	0	0	0	0	0		0.518232	-0.0379494	0	0	0	0	0	0
																	0.518544	-0.0606039	0	0	0	0	0	0		0.518544	-0.0585241	0	0	0	0	0	0
																	0.518856	-0.0743134	0	0	0	0	0	0		0.518856	-0.0561461	0	0	0	0	0	0
																	0.519168	-0.0836567	0	0	0	0	0	0		0.519168	-0.02506	0	0	0	0	0	0
																	0.51948	-0.0729162	0	0	0	0	0	0		0.51948	-0.00128012	0	0	0	0	0	0
																	0.519792	-0.0595997	0	0	0	0	0	0		0.519792	0.0264286	0	0	0	0	0	0
																	0.520104	-0.0441439	0	0	0	0	0	0		0.520104	0.0288066	0	0	0	0	0	0
																	0.520416	-0.00960831	0	0	0	0	0	0		0.520416	0.0127466	0	0	0	0	0	0
																	0.520728	0.0141867	0	0	0	0	0	0		0.520728	9.84279e-05	0	0	0	0	0	0
																	0.52104	0.0431774	0	0	0	0	0	0		0.52104	-0.0156514	0	0	0	0	0	0
																	0.521352	0.0646147	0	0	0	0	0	0		0.521352	-0.0293335	0	0	0	0	0	0
																	0.521664	0.077189	0	0	0	0	0	0		0.521664	-0.0354335	0	0	0	0	0	0
																	0.521976	0.0771454	0	0	0	0	0	0		0.521976	-0.0341584	0	0	0	0	0	0
																	0.522288	0.0767961	0	0	0	0	0	0		0.522288	-0.0107576	0	0	0	0	0	0
																	0.5226	0.0632177	0	0	0	0	0	0		0.5226	0.0126087	0	0	0	0	0	0
																	0.522912	0.0475435	0	0	0	0	0	0		0.522912	0.0388355	0	0	0	0	0	0
																	0.523224	0.0317383	0	0	0	0	0	0		0.523224	0.0389389	0	0	0	0	0	0
																	0.523536	0.0182035	0	0	0	0	0	0		0.523536	0.0124709	0	0	0	0	0	0
																	0.523848	0.00108854	0	0	0	0	0	0		0.523848	-0.020752	0	0	0	0	0	0
																	0.52416	-0.0185587	0	0	0	0	0	0		0.52416	-0.0422918	0.015095	0	0	0	0	0
																	0.524472	-0.0553646	0	0	0	0	0	0		0.524472	-0.0441528	-0.080439	0	0	0	0	0
																	0.524784	-0.09121	0	0	0	0	0	0		0.524784	-0.0363296	0	0	0	0	0	0
																	0.525096	-0.101383	0	0	0	0	0	0		0.525096	-0.0126876	0	0	0	0	-0.0788057	0
																	0.525408	-0.0869749	0	0	0	0	0	0		0.525408	0.00492333	0	0	0	0	0	0.0263126
																	0.52572	-0.0630053	0	0	0	0	0	0		0.52572	0.00626741	0	0	0	0	0	0
																	0.526032	-0.0266796	0	0	0	0	0	0		0.526032	-0.00196939	0	0	-0.00699466	0	0	0
																	0.526344	-0.00297189	0	0	0	0	0	0		0.526344	-0.00438184	0	0	0	0	0.0919149	0
																	0.526656	0.02663	0	0	0	0	0	0		0.526656	-0.00493326	0	0	0	0	0	0
																	0.526968	0.0458844	0	0	0	0	0	0		0.526968	-0.00651858	0	0	0	0	0.773501	0
																	0.52728	0.0588516	0	0	0	0	0	0		0.52728	-0.0118949	0	0	0	0	0	0
																	0.527592	0.0657063	0	0	0	0	0	0		0.527592	-0.012791	0	0	0	0	0	0
																	0.527904	0.0612092	0	0	0	0	0	0		0.527904	-0.0230611	0	0	0	0	0	0
																	0.528216	0.0537433	0	0	0	0	0	0		0.528216	-0.0357782	0	0	0	0	0	0
																	0.528528	0.0367156	0	0	0	0	0	0		0.528528	-0.0127565	0	0	0	0	0	0
																	0.52884	0.0226132	0	0	0	0	0	0		0.52884	0.0571356	0	0	0	0	0	-0.0206776
																	0.529152	0.00872915	0	0	0	0	0	0		0.529152	-0.0142384	0	0	0	0	0	0
																	0.529464	-0.000657881	0	0	0	0	0	0		0.529464	-0.408226	0	0	0	0	0	0
																	0.529776	-0.0104379	0	0	0	0	0	0		0.529776	0.82626	0	0	0	0	0	0
																	0.530088	-0.0248459	0	0	0	0	0	0		0.530088	0.52074	0	0	0	0	0	0
																	0.5304	-0.0339709	0	0	0	0	0	0		0.5304	-0.170875	0	0	0	0	0	0
																	0.530712	-0.0482916	0	0	0	0	0	0		0.530712	0.223802	0	0	0	0	0	0
																	0.531024	-0.0477677	0	0	0	0	0	0		0.531024	-0.882411	0	0	0	0	0	0
																	0.531336	-0.0458903	0	0	0	0	0	0		0.531336	0.346078	0	0	0	0	0	0
																	0.531648	-0.0348441	0	0	0	0	0	0		0.531648	-0.799181	0	0	0	0	0	0
																	0.53196	-0.0157208	0	0	0	0	0	0		0.53196	-0.657674	0	0	0	0	0	0
																	0.532272	0.00567291	0	0	0	0	0	0		0.532272	0.00940359	0	0	0	0	0	0
																	0.532584	0.0239231	0	0	0	0	0	0		0.532584	-0.540807	0	0	0	0	0	0
																	0.532896	0.0282455	0	0	0	0	0	0		0.532896	0.67624	0	0	0	0	0	0
																	0.533208	0.0284201	0	0	0	0	0	0		0.533208	-0.18921	0	0	0	0	0	0
																	0.53352	0.0360607	0	0	0	0	0	0		0.53352	0.74458	0	0	0	0	0	0
																	0.533832	0.0488096	0	0	0	0	0	0		0.533832	0.0666821	0	0	0	0	0	0
																	0.534144	0.0490279	0	0	0	0	0	0		0.534144	0.476833	0	0	0	0	0	-0.00253279
																	0.534456	0.0443126	0	0	0	0	0	0		0.534456	0.233865	0	0	0	0	0	0
																	0.534768	0.0247526	0	0	0	0	0	0		0.534768	-1	0	0	0	0	0	0
																	0.53508	-0.00305922	0	0	0	0	0	0		0.53508	-0.108427	0	0	0	0	0	0
																	0.535392	-0.0369835	0	0	0	0	0	0		0.535392	-0.627104	0	0	0	0	0	0
																	0.535704	-0.0548407	0	0	0	0	0	0		0.535704	0.490998	0	0	0	0	0	0
																	0.536016	-0.055059	0	0	0	0	0	0		0.536016	-0.117629	0	0	0	0	0	0
																	0.536328	-0.0493831	0	0	0	0	0	0		0.536328	0.0890145	0	0	0	0	0	0
																	0.53664	-0.0351498	0	0	0	0	0	0		0.53664	0.383023	0	0	0	0	0	0
																	0.536952	-0.0238417	0	0	0	0	0	0		0.536952	-0.0370533	0	0	0	0	0	0
																	0.537264	-0.0113547	0	0	0	0	0	0		0.537264	0.346699	0	0	0	0	0	0
																	0.537576	0.000608281	0	0	0	0	0	0		0.537576	-0.216195	0	0	0	0	0	0
																	0.537888	0.00309694	0	0	0	0	0	0		0.537888	0.0195014	0	0	0	0	0	0
																	0.5382	0.0140994	0	0	0	0	0	0		0.5382	-0.245041	0	0	0	0	0	0
																	0.538512	0.0301665	0	0	0	0	0	0		0.538512	-0.251244	0	0	0	0	0	-0.00244335
																	0.538824	0.0596375	0	0	0	0	0	0		0.538824	0.0326665	0	0	0	0	0	0
																	0.539136	0.0756609	0	0	0	0	0	0		0.539136	-0.0764107	0	0	0	0	0	0
																	0.539448	0.0762285	0	0	0	0	0	0		0.539448	0.329363	0	0	0	0	0	0
																	0.53976	0.0569305	0	0	0	0	0	0		0.53976	0.0869811	0	0	0	0	0	0
																	0.540072	0.0335284	0	0	0	0	0	0		0.540072	0.00878325	0	0	0	0	0	0
																	0.540384	0.0122657	0	0	0	0	0	0		0.540384	-0.0802017	0	0	0	0	0	0
																	0.540696	-0.0131885	0	0	0	0	0	0		0.540696	0.216116	0	0	0	0	0	0
																	0.541008	-0.0235797	0	0	0	0	0	0		0.541008	0.426826	0	0	0	0	0	0
																	0.54132	-0.0379004	0	0	0	0	0	0		0.54132	-0.0873012	0	0	0	0	0	0
																	0.541632	-0.0466325	0	0	0	0	0	0		0.541632	-0.345606	0	0	0	0	0	0
																	0.541944	-0.0462832	0	0	0	0	0	0		0.541944	-0.293945	0	0	0	0	0	0
																	0.542256	-0.0471565	0	0	0	0	0	0		0.542256	-0.158055	0	0	0	0	0	0
																	0.542568	-0.0415242	0	0	0	0	0	0		0.542568	0.2268	0	0	0	0	0	0
																	0.54288	-0.0473311	0	0	0	0	0	0		0.54288	0.212015	0	0	0	0	0	0
																	0.543192	-0.0463706	0	0	0	0	0	0		0.543192	0.132576	0	0	0	0	0	0
																	0.543504	-0.0410003	0	0	0	0	0	0		0.543504	0.202537	0	0	0	0	0	0
																	0.543816	-0.0216586	0	0	0	0	0	0		0.543816	0.134437	0	0	0	0	0	0
																	0.544128	0.00938406	0	0	0	0	0	0		0.544128	-0.205167	0	0	0	0	0	0
																	0.54444	0.0325679	0	0	0	0	0	0		0.54444	-0.348501	0	0	0	0	0	0
																	0.544752	0.0527391	0	0	0	0	0	0		0.544752	-0.222157	0	0	0	0	0	0
																	0.545064	0.0839128	0	0	0	0	0	0		0.545064	0.0734025	0	0	0	0	0	0
																	0.545376	0.0803762	0	0	0	0	0	0		0.545376	0.197919	0	0	0	0	0	0
																	0.545688	0.0737398	0	0	0	0	0	0		0.545688	0.0015459	0	0	0	0	0	0
																	0.546	0.0771454	0	0	0	0	0	0		0.546	-0.0462896	0	0	0	0	0	0
																	0.546312	0.058284	0	0	0	0	0	0		0.546312	0.311856	0	0	0	0	0	0
																	0.546624	0.0397719	0	0	0	0	0	0		0.546624	0.331845	0	0	0	0	0	0
																	0.546936	0.0230498	0	0	0	0	0	0		0.546936	0.307617	0	0	0	0	0	0
																	0.547248	-0.00332118	0	0	0	0	0	0		0.547248	-0.172564	0	0	0	0	0	0
																	0.54756	-0.0351061	0	0	0	0	0	0		0.54756	-0.530331	0	0	0	0	0	0
																	0.547872	-0.052876	0	0	0	0	0	0		0.547872	-0.326582	0	0	0	0	0	0
																	0.548184	-0.0829582	0	0	0	0	0	0		0.548184	0.0281173	0	0	0	0	0	0
																	0.548496	-0.0909044	0	0	0	0	0	0		0.548496	0.508781	0	0	0	0	0	0
																	0.548808	-0.0882848	0	0	0	0	0	0		0.548808	0.253337	0	0	0	0	0	0
																	0.54912	-0.0747063	0	0	0	0	0	0		0.54912	0.0755047	0	0	0	0	0	0
																	0.549432	-0.0509113	0	0	0	0	0	0		0.549432	0.0819839	0	0	0	0	0	0
																	0.549744	-0.0280768	0	0	0	0	0	0		0.549744	-0.184282	0	0	0	0	0	0
																	0.550056	0.00567291	0	0	0	0	0	0		0.550056	-0.236873	0	0	0	0	0	0
																	0.550368	0.0360607	0	0	0	0	0	0		0.550368	-0.209647	0	0	0	0	0	0
																	0.55068	0.0387677	0	0	0	0	0	0		0.55068	0.0237404	0	0	0	0	0	0
																	0.550992	0.0505997	0	0	0	0	0	0		0.550992	0.18024	0	0	0	0	0	0
																	0.551304	0.0608599	0	0	0	0	0	0		0.551304	0.188132	0	0	0	0	0	0
																	0.551616	0.0553151	0	0	0	0	0	0		0.551616	-0.00352025	0	0	0	0	0	0
																	0.551928	0.0497265	0	0	0	0	0	0		0.551928	-0.350948	0	0	0	0	0	0
																	0.55224	0.0447492	0	0	0	0	0	0		0.55224	-0.0453935	0	0	0	0	0	0
																	0.552552	0.0278962	0	0	0	0	0	0		0.552552	0.287421	0	0	0	0	0	0
																	0.552864	0.0104319	0	0	0	0	0	0		0.552864	0.243239	0	0	0	0	0	0
																	0.553176	0.000520962	0	0	0	0	0	0		0.553176	-0.0323663	0	0	0	0	0	0
																	0.553488	-0.00982661	0	0	0	0	0	0		0.553488	-0.154643	0	0	0	0	0	0
																	0.5538	-0.0252825	0	0	0	0	0	0		0.5538	0.0826732	0	0	0	0	0	0
																	0.554112	-0.0382497	0	0	0	0	0	0		0.554112	0.0750567	0	0	0	0	0	0
																	0.554424	-0.0535746	0	0	0	0	0	0		0.554424	0.0562052	0	0	0	0	0	0
																	0.554736	-0.0592068	0	0	0	0	0	0		0.554736	-0.0348476	0	0	0	0	0	0
																	0.555048	-0.0616081	0	0	0	0	0	0		0.555048	0.0488644	0	0	0	0	0	0
																	0.55536	-0.0616081	0	0	0	0	0	0		0.55536	0.0670957	0	0	0	0	0	0
																	0.555672	-0.0374201	0	0	0	0	0	0		0.555672	-0.0996047	0	0	0	0	0	0
																	0.555984	-0.0165503	0	0	0	0	0	0		0.555984	-0.134137	0	0	0	0	0	0
																	0.556296	0.0107812	0	0	0	0	0	0		0.556296	-0.0195803	0	0	0	0	0	0
																	0.556608	0.0481984	0	0	0	0	0	0		0.556608	0.0798472	0	0	0	0	0	0
																	0.55692	0.0670161	0	0	0	0	0	0		0.55692	0.0464864	0	0	0	0	0	0
																	0.557232	0.0596375	0	0	0	0	0	0		0.557232	-0.0544919	0	0	0	0	0	0
																	0.557544	0.0513419	0	0	0	0	0	0		0.557544	-0.0305052	0	0	0	0	0	0
																	0.557856	0.0248399	0	0	0	0	0	0		0.557856	0.134093	0	0	0	0	0	0
																	0.558168	-0.00319019	0	0	0	0	0	0		0.558168	0.14712	0	0	0	0	0	0
																	0.55848	-0.0173799	0	0	0	0	0	0		0.55848	0.014711	0	0	0	0	0	0
																	0.558792	-0.0294739	0	0	0	0	0	0		0.558792	-0.0920572	0	0	0	0	0	0
																	0.559104	-0.04052	0	0	0	0	0	0		0.559104	-0.155539	0	0	0	0	0	0
																	0.559416	-0.0415679	0	0	0	0	0	0		0.559416	-0.272267	0	0	0	0	0	0
																	0.559728	-0.0303034	0	0	0	0	0	0		0.559728	-0.243766	0	0	0	0	0	0
																	0.56004	-0.0162011	0	0	0	0	0	0		0.56004	-0.0514591	0	0	0	0	0	0
																	0.560352	-0.0125336	0	0	0	0	0	0		0.560352	0.0642007	0	0	0	0	0	0
																	0.560664	-0.00589716	0	0	0	0	0	0		0.560664	0.0683363	0	0	0	0	0	0
																	0.560976	0.00353354	0	0	0	0	0	0		0.560976	0.0290823	0	0	0	0	0	0
																	0.561288	0.0230935	0	0	0	0	0	0		0.561288	0.145328	0	0	0	0	0	0
																	0.5616	0.0419986	0	0	0	0	0	0		0.5616	0.225318	0	0	0	0	0	0
																	0.561912	0.0514729	0	0	0	0	0	0		0.561912	0.0278761	0	0	0	0	0	0
																	0.562224	0.0445309	0	0	0	0	0	0		0.562224	-0.146716	0	0	0	0	0	0
																	0.562536	0.0371959	0	0	0	0	0	0		0.562536	-0.228878	0	0	0	0	0	0
																	0.562848	0.0227006	0	0	0	0	0	0		0.562848	-0.165775	0	0	0	0	0	0
																	0.56316	0.0150599	0	0	0	0	0	0		0.56316	-0.0509077	0	0	0	0	0	0
																	0.563472	0.0126586	0	0	0	0	0	0		0.563472	0.0930467	0	0	0	0	0	0
																	0.563784	0.00785594	0	0	0	0	0	0		0.563784	0.176345	0	0	0	0	0	0
																	0.564096	0.00222372	0	0	0	0	0	0		0.564096	0.195817	0	0	0	0	0	0
																	0.564408	-0.0147603	0	0	0	0	0	0		0.564408	0.115517	0	0	0	0	0	0
																	0.56472	-0.0315696	0	0	0	0	0	0		0.56472	-0.115286	0	0	0	0	0	0
																	0.565032	-0.0425284	0	0	0	0	0	0		0.565032	-0.250796	0	0	0	0	0	0
																	0.565344	-0.0358483	0	0	0	0	0	0		0.565344	-0.226879	0	0	0	0	0	0
																	0.565656	-0.0502564	0	0	0	0	0	0		0.565656	-0.0604541	0	0	0	0	0	0
																	0.565968	-0.0465889	0	0	0	0	0	0		0.565968	-0.159261	0	0	0	0	0	0
																	0.56628	-0.0402581	0	0	0	0	0	0		0.56628	-0.282641	0	0	0	0	0	0
																	0.566592	-0.0215713	0	0	0	0	0	0		0.566592	-0.209854	0	0	0	0	0	0
																	0.566904	0.0019181	0	0	0	0	0	0		0.566904	0.0306676	0	0	0	0	0	0
																	0.567216	0.0167191	0	0	0	0	0	0		0.567216	0.322195	0	0	0	0	0	0
																	0.567528	0.0318256	0	0	0	0	0	0		0.567528	0.332982	0	0	0	0	0	0
																	0.56784	0.0286384	0	0	0	0	0	0		0.56784	0.219942	0	0	0	0	0	0
																	0.568152	0.0429591	0	0	0	0	0	0		0.568152	0.088532	0	0	0	0	0	0
																	0.568464	0.0485913	0	0	0	0	0	0		0.568464	-0.0919538	0	0	0	0	0	0
																	0.568776	0.0355804	0	0	0	0	0	0		0.568776	-0.246695	0	0	0	0	0	0
																	0.569088	0.0232681	0	0	0	0	0	0		0.569088	-0.268373	0	0	0	0	0	0
																	0.5694	0.0153656	0	0	0	0	0	0		0.5694	-0.159709	0	0	0	0	0	0
																	0.569712	-0.00183672	0	0	0	0	0	0		0.569712	-0.0356058	0	0	0	0	0	0
																	0.570024	-0.0146729	0	0	0	0	0	0		0.570024	0.0569978	0	0	0	0	0	0
																	0.570336	-0.0192573	0	0	0	0	0	0		0.570336	0.045418	0	0	0	0	0	0
																	0.570648	-0.0226628	0	0	0	0	0	0		0.570648	0.0457282	0	0	0	0	0	0
																	0.57096	-0.0210911	0	0	0	0	0	0		0.57096	0.0640973	0	0	0	0	0	0
																	0.571272	-0.0227938	0	0	0	0	0	0		0.571272	0.0433157	0	0	0	0	0	0
																	0.571584	-0.0234051	0	0	0	0	0	0		0.571584	0.0302885	0	0	0	0	0	0
																	0.571896	-0.0162884	0	0	0	0	0	0		0.571896	-0.0598682	0	0	0	0	0	0
																	0.572208	-0.0185151	0	0	0	0	0	0		0.572208	-0.0469444	0	0	0	0	0	0
																	0.57252	-0.0203052	0	0	0	0	0	0		0.57252	-0.00252081	0	0	0	0	0	0
																	0.572832	-0.0199122	0	0	0	0	0	0		0.572832	0.0299094	0	0	0	0	0	0
																	0.573144	-0.0186461	0	0	0	0	0	0		0.573144	0.0566187	0	0	0	0	0	0
																	0.573456	0.00117587	0	0	0	0	0	0		0.573456	0.0370778	0	0	0	0	0	0
																	0.573768	0.0202556	0	0	0	0	0	0		0.573768	0.0136426	0	0	0	0	0	0
																	0.57408	0.041431	0	0	0	0	0	0		0.57408	0.0180195	0	0	0	0	0	0
																	0.574392	0.057891	0	0	0	0	0	0		0.574392	0.0210867	0	0	0	0	0	0
																	0.574704	0.0645711	0	0	0	0	0	0		0.574704	-0.0327109	0	0	0	0	0	0
																	0.575016	0.0568432	0	0	0	0	0	0		0.575016	-0.0713446	0	0	0	0	0	0
																	0.575328	0.0494645	0	0	0	0	0	0		0.575328	-0.10567	0	0	0	0	0	0
																	0.57564	0.029337	0	0	0	0	0	0		0.57564	-0.124487	0	0	0	0	0	0
																	0.575952	0.00571657	0	0	0	0	0	0		0.575952	-0.0900238	0	0	0	0	0	0
																	0.576264	-0.0194319	0	0	0	0	0	0		0.576264	-0.0723785	0	0	0	0	0	0
																	0.576576	-0.0258937	0	0	0	0	0	0		0.576576	-0.0542162	0	0	0	0	0	0
																	0.576888	-0.0274655	0	0	0	0	0	0		0.576888	-0.0125842	0	0	0	0	0	0
																	0.5772	-0.0317006	0	0	0	0	0	0		0.5772	0.051656	0	0	0	0	0	0
																	0.577512	-0.0375511	0	0	0	0	0	0		0.577512	0.0492435	0	0	0	0	0	0
																	0.577824	-0.0309147	0	0	0	0	0	0		0.577824	0.0182263	0	0	0	0	0	0
																	0.578136	-0.0276838	0	0	0	0	0	0		0.578136	0.0627877	0	0	0	0	0	0
																	0.578448	-0.0177728	0	0	0	0	0	0		0.578448	0.0937015	0	0	0	0	0	0
																	0.57876	-0.0136251	0	0	0	0	0	0		0.57876	0.0278761	0	0	0	0	0	0
																	0.579072	-0.00829849	0	0	0	0	0	0		0.579072	-0.0583863	0	0	0	0	0	0
																	0.579384	-0.00445635	0	0	0	0	0	0		0.579384	-0.0436359	0	0	0	0	0	0
																	0.579696	-0.00270993	0	0	0	0	0	0		0.579696	0.0331835	0	0	0	0	0	0
																	0.580008	0.00405747	0	0	0	0	0	0		0.580008	0.0659239	0	0	0	0	0	0
																	0.58032	0.0141431	0	0	0	0	0	0		0.58032	0.0942874	0	0	0	0	0	0
																	0.580632	0.0248399	0	0	0	0	0	0		0.580632	0.101766	0	0	0	0	0	0
																	0.580944	0.033703	0	0	0	0	0	0		0.580944	0.0736782	0	0	0	0	0	0
																	0.581256	0.0352748	0	0	0	0	0	0		0.581256	0.00909342	0	0	0	0	0	0
																	0.581568	0.0334411	0	0	0	0	0	0		0.581568	-0.0148932	0	0	0	0	0	0
																	0.58188	0.0206922	0	0	0	0	0	0		0.58188	0.0358027	0	0	0	0	0	0
																	0.582192	0.00829255	0	0	0	0	0	0		0.582192	0.0697149	0	0	0	0	0	0
																	0.582504	0.00204908	0	0	0	0	0	0		0.582504	0.112105	0	0	0	0	0	0
																	0.582816	-0.0019677	0	0	0	0	0	0		0.582816	0.0725064	0	0	0	0	0	0
																	0.583128	-0.00323386	0	0	0	0	0	0		0.583128	-0.0303329	0	0	0	0	0	0
																	0.58344	-0.014542	0	0	0	0	0	0		0.58344	-0.00252081	0	0	0	0	0	0
																	0.583752	-0.0234051	0	0	0	0	0	0		0.583752	0.0708866	0	0	0	0	0	0
																	0.584064	-0.0231868	0	0	0	0	0	0		0.584064	0.0272902	0	0	0	0	0	0
																	0.584376	-0.0191263	0	0	0	0	0	0		0.584376	-0.0821317	0	0	0	0	0	0
																	0.584688	-0.0141927	0	0	0	0	0	0		0.584688	-0.111184	0	0	0	0	0	0
																	0.585	-0.00816751	0	0	0	0	0	0		0.585	-0.0824763	0	0	0	0	0	0
																	0.585312	-0.00284091	0	0	0	0	0	0		0.585312	-0.00779373	0	0	0	0	0	0
																	0.585624	0.00458139	0	0	0	0	0	0		0.585624	0.0414892	0	0	0	0	0	0
																	0.585936	0.00576024	0	0	0	0	0	0		0.585936	0.0536204	0	0	0	0	0	0
																	0.586248	0.0134008	0	0	0	0	0	0		0.586248	0.109658	0	0	0	0	0	0
																	0.58656	0.0153219	0	0	0	0	0	0		0.58656	0.115138	0	0	0	0	0	0
																	0.586872	0.014536	0	0	0	0	0	0		0.586872	0.0492435	0	0	0	0	0	0
																	0.587184	0.0242723	0	0	0	0	0	0		0.587184	-0.0473579	0	0	0	0	0	0
																	0.587496	0.0333974	0	0	0	0	0	0		0.587496	-0.123936	0	0	0	0	0	0
																	0.587808	0.0165007	0	0	0	0	0	0		0.587808	0.0391801	0	0	0	0	0	0
																	0.58812	-0.00170573	0	0	0	0	0	0		0.58812	0.173519	0	0	0	0	0	0
																	0.588432	-0.013887	0	0	0	0	0	0		0.588432	0.189924	0	0	0	0	0	0
																	0.588744	-0.023798	0	0	0	0	0	0		0.588744	0.0935637	0	0	0	0	0	0
																	0.589056	-0.0264176	0	0	0	0	0	0		0.589056	0.0381462	0	0	0	0	0	0
																	0.589368	-0.0270289	0	0	0	0	0	0		0.589368	0.0438672	0	0	0	0	0	0
																	0.58968	-0.021353	0	0	0	0	0	0		0.58968	0.0240161	0	0	0	0	0	0
																	0.589992	-0.0143237	0	0	0	0	0	0		0.589992	-0.0241295	0	0	0	0	0	0
																	0.590304	-0.0132758	0	0	0	0	0	0		0.590304	-0.0334346	0	0	0	0	0	0
																	0.590616	-0.00969563	0	0	0	0	0	0		0.590616	-0.0134458	0	0	0	0	0	0
																	0.590928	-0.00567885	0	0	0	0	0	0		0.590928	-0.0587654	0	0	0	0	0	0
																	0.59124	-0.00188037	0	0	0	0	0	0		0.59124	-0.0921951	0	0	0	0	0	0
																	0.591552	0.0138811	0	0	0	0	0	0		0.591552	-0.0774446	0	0	0	0	0	0
																	0.591864	0.0310397	0	0	0	0	0	0		0.591864	-0.0185464	0	0	0	0	0	0
																	0.592176	0.0378071	0	0	0	0	0	0		0.592176	0.00957591	0	0	0	0	0	0
																	0.592488	0.0349692	0	0	0	0	0	0		0.592488	0.0556537	0	0	0	0	0	0
																	0.5928	0.0271103	0	0	0	0	0	0		0.5928	0.0906687	0	0	0	0	0	0
																	0.593112	0.00986433	0	0	0	0	0	0		0.593112	0.100904	0	0	0	0	0	0
																	0.593424	-0.00524225	0	0	0	0	0	0		0.593424	0.0416615	0	0	0	0	0	0
																	0.593736	-0.0194319	0	0	0	0	0	0		0.593736	-0.0221995	0	0	0	0	0	0
																	0.594048	-0.0210037	0	0	0	0	0	0		0.594048	-0.0825452	0	0	0	0	0	0
																	0.59436	-0.0207418	0	0	0	0	0	0		0.59436	-0.10729	0	0	0	0	0	0
																	0.594672	-0.0122716	0	0	0	0	0	0		0.594672	-0.0835792	0	0	0	0	0	0
																	0.594984	-0.0075126	0	0	0	0	0	0		0.594984	-0.063797	0	0	0	0	0	0
																	0.595296	-0.0087351	0	0	0	0	0	0		0.595296	-0.0294024	0	0	0	0	0	0
																	0.595608	-0.0158081	0	0	0	0	0	0		0.595608	0.0358372	0	0	0	0	0	0
																	0.59592	-0.0196503	0	0	0	0	0	0		0.59592	0.0950456	0	0	0	0	0	0
																	0.596232	-0.025981	0	0	0	0	0	0		0.596232	0.105729	0	0	0	0	0	0
																	0.596544	-0.0260247	0	0	0	0	0	0		0.596544	0.0508288	0	0	0	0	0	0
																	0.596856	-0.0200432	0	0	0	0	0	0		0.596856	-0.028851	0	0	0	0	0	0
																	0.597168	-0.00463099	0	0	0	0	0	0		0.597168	-0.0476681	0	0	0	0	0	0
																	0.59748	0.0165881	0	0	0	0	0	0		0.59748	-0.0536303	0	0	0	0	0	0
																	0.597792	0.031913	0	0	0	0	0	0		0.597792	-0.070931	0	0	0	0	0	0
																	0.598104	0.0344016	0	0	0	0	0	0		0.598104	-0.0319872	0	0	0	0	0	0
																	0.598416	0.0332664	0	0	0	0	0	0		0.598416	0.0635459	0	0	0	0	0	0
																	0.598728	0.0307341	0	0	0	0	0	0		0.598728	0.0901862	0	0	0	0	0	0
																	0.59904	0.0255822	0	0	0	0	0	0		0.59904	0.0679917	0	0	0	0	0	0
																	0.599352	0.0161078	0	0	0	0	0	0		0.599352	0.0171924	0	0	0	0	0	0
																	0.599664	0.000433635	0	0	0	0	0	0		0.599664	0.0127121	0	0	0	0	0	0
																	0.599976	-0.0105688	0	0	0	0	0	0		0.599976	0.0394558	0	0	0	0	0	0
																	0.600288	-0.0204798	0	0	0	0	0	0		0.600288	0.00950699	0	0	0	0	0	0
																	0.6006	-0.0310893	0	0	0	0	0	0		0.6006	-0.0432223	0	0	0	0	0	0
																	0.600912	-0.0335343	0	0	0	0	0	0		0.600912	-0.05911	0	0	0	0	0	0
																	0.601224	-0.0385116	0	0	0	0	0	0		0.601224	-0.0383629	0	0	0	0	0	0
																	0.601536	-0.0394722	0	0	0	0	0	0		0.601536	-0.0300227	0	0	0	0	0	0
																	0.601848	-0.0383807	0	0	0	0	0	0		0.601848	-0.0578349	0	0	0	0	0	0
																	0.60216	-0.0235797	0	0	0	0	0	0		0.60216	-0.0845441	0	0	0	0	0	0
																	0.602472	-0.00777456	0	0	0	0	0	0		0.602472	-0.0524585	0	0	0	0	0	0
																	0.602784	0.00916576	0	0	0	0	0	0		0.602784	-0.020821	0	0	0	0	0	0
																	0.603096	0.0263681	0	0	0	0	0	0		0.603096	-0.0595925	0	0	0	0	0	0
																	0.603408	0.0282455	0	0	0	0	0	0		0.603408	-0.0755491	0	0	0	0	0	0
																	0.60372	0.034227	0	0	0	0	0	0		0.60372	-0.0708276	0	0	0	0	0	0
																	0.604032	0.0336594	0	0	0	0	0	0		0.604032	-0.0211311	0	0	0	0	0	0
																	0.604344	0.043614	0	0	0	0	0	0		0.604344	0.0241195	0	0	0	0	0	0
																	0.604656	0.038462	0	0	0	0	0	0		0.604656	0.0048544	0	0	0	0	0	0
																	0.604968	0.0284201	0	0	0	0	0	0		0.604968	-0.00655304	0	0	0	0	0	0
																	0.60528	0.0173303	0	0	0	0	0	0		0.60528	0.0318738	0	0	0	0	0	0
																	0.605592	0.00183078	0	0	0	0	0	0		0.605592	0.0948388	0	0	0	0	0	0
																	0.605904	-0.00947733	0	0	0	0	0	0		0.605904	0.0707143	0	0	0	0	0	0
																	0.606216	-0.0113984	0	0	0	0	0	0		0.606216	-0.0427398	0	0	0	0	0	0
																	0.606528	-0.0252825	0	0	0	0	0	0		0.606528	-0.110633	0	0	0	0	0	0
																	0.60684	-0.0373328	0	0	0	0	0	0		0.60684	-0.0836136	0	0	0	0	0	0
																	0.607152	-0.0383807	0	0	0	0	0	0		0.607152	-0.0184774	0	0	0	0	0	0
																	0.607464	-0.0378131	0	0	0	0	0	0		0.607464	0.00178714	0	0	0	0	0	0
																	0.607776	-0.0290809	0	0	0	0	0	0		0.607776	-0.0102406	0	0	0	0	0	0
																	0.608088	-0.0228375	0	0	0	0	0	0		0.608088	-0.00903442	0	0	0	0	0	0
																	0.6084	-0.0112238	0	0	0	0	0	0		0.6084	0.0105064	0	0	0	0	0	0
																	0.608712	0.00152515	0	0	0	0	0	0		0.608712	-0.0131701	0	0	0	0	0	0
																	0.609024	0.0103446	0	0	0	0	0	0		0.609024	-0.0860261	0	0	0	0	0	0
																	0.609336	0.0303848	0	0	0	0	0	0		0.609336	-0.12721	0	0	0	0	0	0
																	0.609648	0.0348819	0	0	0	0	0	0		0.609648	-0.0767898	0	0	0	0	0	0
																	0.60996	0.0338777	0	0	0	0	0	0		0.60996	-0.00334793	0	0	0	0	0	0
																	0.610272	0.0295989	0	0	0	0	0	0		0.610272	0.00216624	0	0	0	0	0	0
																	0.610584	0.0219583	0	0	0	0	0	0		0.610584	-0.0247498	0	0	0	0	0	0
																	0.610896	0.0103883	0	0	0	0	0	0		0.610896	-0.0112746	0	0	0	0	0	0
																	0.611208	0.000695601	0	0	0	0	0	0		0.611208	0.040214	0	0	0	0	0	0
																	0.61152	-0.00851679	0	0	0	0	0	0		0.61152	0.0852579	0	0	0	0	0	0
																	0.611832	-0.0154152	0	0	0	0	0	0		0.611832	0.0556537	0	0	0	0	0	0
																	0.612144	-0.018777	0	0	0	0	0	0		0.612144	-0.0229232	0	0	0	0	0	0
																	0.612456	-0.0187334	0	0	0	0	0	0		0.612456	-0.0778927	0	0	0	0	0	0
																	0.612768	-0.016725	0	0	0	0	0	0		0.612768	-0.0613501	0	0	0	0	0	0
																	0.61308	-0.0136251	0	0	0	0	0	0		0.61308	-0.0351578	0	0	0	0	0	0
																	0.613392	-0.00925902	0	0	0	0	0	0		0.613392	-0.0426019	0	0	0	0	0	0
																	0.613704	-0.01428	0	0	0	0	0	0		0.613704	-0.0383629	0	0	0	0	0	0
																	0.614016	-0.0154152	0	0	0	0	0	0		0.614016	-0.0092412	0	0	0	0	0	0
																	0.614328	-0.0131012	0	0	0	0	0	0		0.614328	0.0291168	0	0	0	0	0	0
																	0.61464	-0.00725063	0	0	0	0	0	0		0.61464	0.00430298	0	0	0	0	0	0
																	0.614952	0.00287863	0	0	0	0	0	0		0.614952	-0.0450144	0	0	0	0	0	0
																	0.615264	0.00960237	0	0	0	0	0	0		0.615264	-0.0361573	0	0	0	0	0	0
																	0.615576	0.0189457	0	0	0	0	0	0		0.615576	0.0172613	0	0	0	0	0	0
																	0.615888	0.0209105	0	0	0	0	0	0		0.615888	0.057239	0	0	0	0	0	0
																	0.6162	0.0244906	0	0	0	0	0	0		0.6162	0.0851545	0	0	0	0	0	0
																	0.616512	0.0296863	0	0	0	0	0	0		0.616512	0.112036	0	0	0	0	0	0
																	0.616824	0.0254075	0	0	0	0	0	0		0.616824	0.138401	0	0	0	0	0	0
																	0.617136	0.0204739	0	0	0	0	0	0		0.617136	0.117964	0	0	0	0	0	0
																	0.617448	0.0110868	0	0	0	0	0	0		0.617448	0.0388355	0	0	0	0	0	0
																	0.61776	-0.00415073	0	0	0	0	0	0		0.61776	-0.0507354	0	0	0	0	0	0
																	0.618072	-0.0141927	0	0	0	0	0	0		0.618072	-0.107152	0	0	0	0	0	0
																	0.618384	-0.0264613	0	0	0	0	0	0		0.618384	-0.0984674	0	0	0	0	0	0
																	0.618696	-0.023798	0	0	0	0	0	0		0.618696	-0.0676225	0	0	0	0	0	0
																	0.619008	-0.0209601	0	0	0	0	0	0		0.619008	-0.0495981	0	0	0	0	0	0
																	0.61932	-0.00694501	0	0	0	0	0	0		0.61932	-0.0314702	0	0	0	0	0	0
																	0.619632	0.00488702	0	0	0	0	0	0		0.619632	0.0161929	0	0	0	0	0	0
																	0.619944	0.0176359	0	0	0	0	0	0		0.619944	0.0451423	0	0	0	0	0	0
																	0.620256	0.0244033	0	0	0	0	0	0		0.620256	0.0436949	0	0	0	0	0	0
																	0.620568	0.0237484	0	0	0	0	0	0		0.620568	0.0278761	0	0	0	0	0	0
																	0.62088	0.0141867	0	0	0	0	0	0		0.62088	-0.0178571	0	0	0	0	0	0
																	0.621192	0.0123967	0	0	0	0	0	0		0.621192	-0.0556981	0	0	0	0	0	0
																	0.621504	0.00820523	0	0	0	0	0	0		0.621504	-0.0696903	0	0	0	0	0	0
																	0.621816	0.00628416	0	0	0	0	0	0		0.621816	-0.0298849	0	0	0	0	0	0
																	0.622128	-0.00559153	0	0	0	0	0	0		0.622128	0.0321151	0	0	0	0	0	0
																	0.62244	-0.0106562	0	0	0	0	0	0		0.62244	0.0825353	0	0	0	0	0	0
																	0.622752	-0.0161137	0	0	0	0	0	0		0.622752	0.096114	0	0	0	0	0	0
[truncated: 1,253 more rows]

## Sheet: Figure 5
	Figure 5(a)			Figure 5(b)
	Time (s)	Amplitude		Event	Reconstructed strength
	0	0.000276503		1	1	0	0
	0.00078	0.000310057			0		0
	0.00156	0.000336899			0	0	0
	0.00234	0.000247831		Event	Reconstructed strength
	0.00312	0.000307006		2	0	0	0
	0.0039	0.000285044			0		1
	0.00468	0.000308837			0	0	0.045461
	0.00546	0.000279554		Event	Reconstructed strength
	0.00624	0.000308837		3	0	0	0
	0.00702	0.000265522			0		0
	0.0078	0.000321038			1	0	0
	0.00858	0.000369233		Event	Reconstructed strength
	0.00936	0.000331409		4	0.297435	1	0.26874
	0.01014	0.000316157			0.321576		0.144754
	0.01092	0.000330189			0.216455	0	0.275258
	0.0117	0.000274063		Event	Reconstructed strength
	0.01248	0.000276503		5	0	0	0
	0.01326	0.000324088			0		0
	0.01404	0.000291145			0	0	1
	0.01482	0.000289925		Event	Reconstructed strength
	0.0156	0.00034544		6	0.0362525	0.00617003	0
	0.01638	0.000290535			1		0
	0.01716	0.000334459			0.0137378	0	0.0288563
	0.01794	0.000297246		Event	Reconstructed strength
	0.01872	0.000305786		7	0	0	1
	0.0195	0.000284434			0		0.0846755
	0.02028	0.000269183			0	0	0.134502
	0.02106	0.000303346		Event	Reconstructed strength
	0.02184	0.000259422		8	0	0	0
	0.02262	0.000323478			0		0.004
	0.0234	0.000280774			0	1	0
	0.02418	0.000302736		Event	Reconstructed strength
	0.02496	0.000277114		9	1	0	0
	0.02574	0.000272233			0		0
	0.02652	0.000303346			0.003	0	0.011
	0.0273	0.000307617
	0.02808	0.000260642
	0.02886	0.000277114
	0.02964	0.000311277
	0.03042	0.000313717
	0.0312	0.000298466
	0.03198	0.000281994
	0.03276	0.000347881
	0.03354	0.000300906
	0.03432	0.000315547
	0.0351	0.000326528
	0.03588	0.000280164
	0.03666	0.000268573
	0.03744	0.000266132
	0.03822	0.000331409
	0.039	0.000302736
	0.03978	0.000285044
	0.04056	0.000302126
	0.04134	0.000311887
	0.04212	0.000307617
	0.0429	0.000258812
	0.04368	0.000292365
	0.04446	0.000302126
	0.04524	0.000288705
	0.04602	0.000322868
	0.0468	0.000286265
	0.04758	0.000319208
	0.04836	0.000324698
	0.04914	0.000299076
	0.04992	0.000300296
	0.0507	0.000289925
	0.05148	0.000289315
	0.05226	0.000276503
	0.05304	0.000319818
	0.05382	0.000256371
	0.0546	0.000279554
	0.05538	0.000249661
	0.05616	0.000332629
	0.05694	0.000265522
	0.05772	0.000330189
	0.0585	0.000307617
	0.05928	0.000264302
	0.06006	0.000313107
	0.06084	0.000305176
	0.06162	0.000285654
	0.0624	0.000293585
	0.06318	0.000299076
	0.06396	0.000278944
	0.06474	0.000328969
	0.06552	0.000316767
	0.0663	0.000267963
	0.06708	0.000319208
	0.06786	0.000305176
	0.06864	0.000278944
	0.06942	0.000285044
	0.0702	0.000383264
	0.07098	0.000302126
	0.07176	0.000311277
	0.07254	0.000281994
	0.07332	0.000302126
	0.0741	0.000287485
	0.07488	0.000303956
	0.07566	0.000284434
	0.07644	0.000284434
	0.07722	0.000292975
	0.078	0.000275893
	0.07878	0.000247221
	0.07956	0.00034239
	0.08034	0.000264302
	0.08112	0.000248441
	0.0819	0.000353981
	0.08268	0.000304566
	0.08346	0.000311887
	0.08424	0.000303346
	0.08502	0.000275283
	0.0858	0.000303956
	0.08658	0.000271623
	0.08736	0.000316157
	0.08814	0.000280164
	0.08892	0.00023563
	0.0897	0.000303956
	0.09048	0.000303346
	0.09126	0.000259422
	0.09204	0.00024478
	0.09282	0.000269793
	0.0936	0.000258202
	0.09438	0.000285044
	0.09516	0.000262472
	0.09594	0.000275283
	0.09672	0.00034239
	0.0975	0.000278334
	0.09828	0.000293585
	0.09906	0.000288095
	0.09984	0.000234409
	0.10062	0.00023563
	0.1014	0.000280774
	0.10218	0.000258202
	0.10296	0.00023746
	0.10374	0.000303956
	0.10452	0.000305176
	0.1053	0.0002399
	0.10608	0.000286875
	0.10686	0.000306397
	0.10764	0.000274673
	0.10842	0.000310667
	0.1092	0.000258202
	0.10998	0.000307006
	0.11076	0.000275893
	0.11154	0.000278944
	0.11232	0.000314937
	0.1131	0.000219768
	0.11388	0.000233799
	0.11466	0.000266132
	0.11544	0.000281384
	0.11622	0.000234409
	0.117	0.000253931
	0.11778	0.000246001
	0.11856	0.000312497
	0.11934	0.000263692
	0.12012	0.000272843
	0.1209	0.000294805
	0.12168	0.000277724
	0.12246	0.000273453
	0.12324	0.000335679
	0.12402	0.000286265
	0.1248	0.000279554
	0.12558	0.000274063
	0.12636	0.000281994
	0.12714	0.000315547
	0.12792	0.000278944
	0.1287	0.000256982
	0.12948	0.000285654
	0.13026	0.000308227
	0.13104	0.000260642
	0.13182	0.00034422
	0.1326	0.000301516
	0.13338	0.00024356
	0.13416	0.000258812
	0.13494	0.000275893
	0.13572	0.000294195
	0.1365	0.000326528
	0.13728	0.000304566
	0.13806	0.000313717
	0.13884	0.000307617
	0.13962	0.000293585
	0.1404	0.000292975
	0.14118	0.000305786
	0.14196	0.000268573
	0.14274	0.000255761
	0.14352	0.000281384
	0.1443	0.000295415
	0.14508	0.000249661
	0.14586	0.000315547
	0.14664	0.000294805
	0.14742	0.000277724
	0.1482	0.000287485
	0.14898	0.000314937
	0.14976	0.000277114
	0.15054	0.000297246
	0.15132	0.000297246
	0.1521	0.000289925
	0.15288	0.000248441
	0.15366	0.000276503
	0.15444	0.00034239
	0.15522	0.000306397
	0.156	0.000312497
	0.15678	0.000258812
	0.15756	0.000289315
	0.15834	0.000313107
	0.15912	0.000336899
	0.1599	0.0015131
	0.16068	-0.00435507
	0.16146	0.00419309
	0.16224	0.00511062
	0.16302	0.00706647
	0.1638	-0.0037688
	0.16458	-0.00583935
	0.16536	0.00751181
	0.16614	-0.00337348
	0.16692	1.7228e-05
	0.1677	-0.00222596
	0.16848	0.00341099
	0.16926	-0.000623945
	0.17004	0.0092334
	0.17082	-0.00352905
	0.1716	-0.00121631
	0.17238	0.00257765
	0.17316	0.00305167
	0.17394	-0.000363449
	0.17472	-0.0029318
	0.1755	-0.00181295
	0.17628	0.0011495
	0.17706	0.00380265
	0.17784	-0.00258773
	0.17862	0.00713175
	0.1794	0.00125016
	0.18018	-0.0102184
	0.18096	0.00501911
	0.18174	0.0017559
	0.18252	-0.000805743
	0.1833	0.00136668
	0.18408	-0.00386153
	0.18486	0.0022348
	0.18564	0.00285706
	0.18642	-0.00178855
	0.1872	-0.00125536
	0.18798	0.000788344
	0.18876	0.00241476
	0.18954	0.00184497
	0.19032	0.000719407
	0.1911	-0.00186298
	0.19188	-0.00316301
	0.19266	0.000524798
	0.19344	0.00134716
	0.19422	0.00339452
	0.195	-0.00450149
	0.19578	0.000794445
	0.19656	0.00647959
	0.19734	3.00393e-05
	0.19812	-0.00130355
	0.1989	-0.00158479
	0.19968	0.000562622
	0.20046	0.00399055
	0.20124	0.00118549
	0.20202	-0.00578688
	0.2028	-0.00119862
	0.20358	0.00311694
	0.20436	0.00180409
	0.20514	0.00172052
	0.20592	-0.00375965
	0.2067	-0.00172266
	0.20748	0.00462074
	0.20826	-0.00127244
	0.20904	0.000869482
	0.20982	5.8102e-05
	0.2106	-0.00224732
	0.21138	0.00233668
	0.21216	0.00105311
	0.21294	-0.00333505
	0.21372	-0.000626385
	0.2145	0.00418577
	0.21528	0.00145514
	0.21606	0.000540049
	0.21684	-0.00159089
	0.21762	-0.00125231
	0.2184	0.00107019
	0.21918	0.000327138
	0.21996	0.00174248
	0.22074	0.00159423
	0.22152	-0.00345889
	0.2223	-0.000221915
	0.22308	0.00247455
	0.22386	-6.26898e-05
	0.22464	0.000917677
	0.22542	0.000559571
	0.2262	0.00121478
	0.22698	0.000705986
	0.22776	-0.00271767
	0.22854	-0.000181651
	0.22932	0.00319198
	0.2301	-0.000592832
	0.23088	-0.00297939
	0.23166	0.00202493
	0.23244	0.0012221
	0.23322	-0.00026706
	0.234	-0.00170497
	0.23478	0.000883513
	0.23556	0.00428338
	0.23634	0.000641319
	0.23712	0.000497955
	0.2379	-0.000818554
	0.23868	-0.00359311
	0.23946	-0.00118154
	0.24024	0.00231532
	0.24102	0.0018285
	0.2418	0.000685244
	0.24258	0.00144965
	0.24336	0.000510767
	0.24414	0.000511377
	0.24492	-0.00212835
	0.2457	-0.000935686
	0.24648	0.00249895
	0.24726	0.00178274
	0.24804	0.00169916
	0.24882	-0.00112053
	0.2496	-0.00251391
	0.25038	0.000822507
	0.25116	0.00291684
	0.25194	0.000826778
	0.25272	0.000755401
	0.2535	-0.00125597
	0.25428	-0.00117361
	0.25506	0.000655961
	0.25584	-0.00140055
	0.25662	-0.000716674
	0.2574	0.00178152
	0.25818	0.000732828
	0.25896	0.000471723
	0.25974	0.000775533
	0.26052	-9.56331e-05
	0.2613	0.00109703
	0.26208	0.00179494
	0.26286	0.000735879
	0.26364	-0.00036528
	0.26442	-0.0023254
	0.2652	-0.00138469
	0.26598	0.00117817
	0.26676	0.00110191
	0.26754	0.00129164
	0.26832	0.0014832
	0.2691	3.12594e-05
	0.26988	-4.86585e-05
	0.27066	-0.000781951
	0.27144	-1.44951e-05
	0.27222	0.00265818
	0.273	0.000890834
	0.27378	-0.00116751
	0.27456	-0.000780731
	0.27534	-0.000895422
	0.27612	-0.000230456
	0.2769	0.00111168
	0.27768	0.000829218
	0.27846	0.000967702
	0.27924	0.000733438
	0.28002	-0.000813674
	0.2808	-0.000646517
	0.28158	0.000219158
	0.28236	0.000310057
	0.28314	0.00146063
	0.28392	0.00120319
	0.2847	0.000118498
	0.28548	-0.000666039
	0.28626	-0.000663599
	0.28704	0.000690734
	0.28782	0.0011739
	0.2886	0.000534559
	0.28938	0.000159372
	0.29016	0.000184994
	0.29094	-0.000199953
	0.29172	-0.000175551
	0.2925	-0.000317695
	0.29328	0.000404006
	0.29406	0.00220551
	0.29484	0.00136363
	0.29562	-0.000623945
	0.2964	-0.000565379
	0.29718	-0.000210934
	0.29796	-5.3442e-06
	0.29874	0.000972582
	0.29952	0.00125687
	0.3003	0.000705986
	0.30108	-0.000313424
	0.30186	-0.000607473
	0.30264	0.000184385
	0.30342	0.000148391
	0.3042	-0.000193853
	0.30498	0.0007493
	0.30576	0.00123918
	0.30654	6.84731e-05
	0.30732	-0.000390292
	0.3081	0.000102026
	0.30888	0.000389365
	0.30966	0.000683413
	0.31044	0.000573603
	0.31122	0.000584584
	0.312	0.000365572
	0.31278	-0.000205444
	0.31356	2.33286e-05
	0.31434	0.00109398
	0.31512	0.00129042
	0.3159	0.000706596
	0.31668	0.000302736
	0.31746	-0.00047387
	0.31824	-0.00101438
	0.31902	-0.000301223
	0.3198	0.000727338
	0.32058	0.000801765
	0.32136	0.000223428
	0.32214	0.000360082
	0.32292	0.000476603
	0.3237	-1.07378e-06
	0.32448	0.000400956
	0.32526	0.000775533
	0.32604	0.000609596
	0.32682	8.37246e-05
	0.3276	-0.000278651
	0.32838	-0.000484851
	0.32916	-0.00047082
	0.32994	0.000221598
	0.33072	0.000932318
	0.3315	0.000909136
	0.33228	0.000370453
	0.33306	0.000400346
	0.33384	0.000671212
	0.33462	0.000328359
	0.3354	0.000146561
	0.33618	0.000384484
	0.33696	0.000469892
	0.33774	0.000260032
	0.33852	-0.000184092
	0.3393	-0.000135287
	0.34008	0.000407666
	0.34086	0.000843249
	0.34164	0.000788954
	0.34242	0.00023868
	0.3432	-0.000321355
	0.34398	-0.000625165
	0.34476	5.62719e-05
	0.34554	0.000469283
	0.34632	0.000310057
	0.3471	0.000493685
	0.34788	0.000693785
	0.34866	0.00054188
	0.34944	0.000191705
	0.35022	5.7492e-05
	0.351	7.15234e-05
	0.35178	0.000404006
	0.35256	0.000697445
	0.35334	0.000419258
	0.35412	-2.18158e-05
	0.3549	-0.000458009
	0.35568	-9.13627e-05
	0.35646	0.0005431
	0.35724	0.000615087
	0.35802	0.000594955
	0.3588	0.000656571
	0.35958	0.000656571
	0.36036	0.000534559
	0.36114	0.000178284
	0.36192	6.29825e-05
	0.3627	0.000272843
	0.36348	0.000113618
	0.36426	-0.00016457
	0.36504	0.000123988
	0.36582	0.000464402
	0.3666	0.00034117
	0.36738	0.000326528
	0.36816	0.000364352
	0.36894	0.000524188
	0.36972	0.000418037
	0.3705	0.000169133
	0.37128	-5.65892e-05
	0.37206	3.8067e-06
	0.37284	0.000329579
	0.37362	0.000598615
	0.3744	0.000568722
	0.37518	0.000284434
	0.37596	-5.53691e-05
	0.37674	-5.90295e-05
	0.37752	0.000343
	0.3783	0.000876803
	0.37908	0.000856061
	0.37986	0.000614477
	0.38064	0.000299076
	0.38142	-4.6372e-07
	0.3822	-0.000177991
	0.38298	-0.000214595
	0.38376	0.000249051
	0.38454	0.000653521
	0.38532	0.000606546
	0.3861	0.000277724
	0.38688	0.00023746
	0.38766	0.000319818
	0.38844	0.000410717
	0.38922	0.000368623
	0.39	0.000417427
	0.39078	0.000263692
	0.39156	-5.4149e-05
	0.39234	-0.000220085
	0.39312	-7.17438e-06
	0.3939	0.000227699
	0.39468	0.000336899
	0.39546	0.000369233
	0.39624	0.00034117
	0.39702	0.000297246
	0.3978	0.000392415
	0.39858	0.0006462
	0.39936	0.00064681
	0.40014	0.000217328
	0.40092	-1.08347e-05
	0.4017	0.000109957
	0.40248	0.000205737
	0.40326	0.000257592
	0.40404	0.000483924
	0.40482	0.000568112
	0.4056	0.000462572
	0.40638	0.000155712
	0.40716	-3.27969e-05
	0.40794	-2.91365e-05
	0.40872	0.000263082
	0.4095	0.000423528
	0.41028	0.000437559
	0.41106	0.00023807
	0.41184	0.000288705
	0.41262	0.00044549
	0.4134	0.000493685
	0.41418	0.00034605
	0.41496	0.000275893
	0.41574	0.000396075
	0.41652	0.000259422
	0.4173	-0.000135897
	0.41808	-0.000298783
	0.41886	-0.000134677
	0.41964	0.000199026
	0.42042	0.000584584
	0.4212	0.000727948
	0.42198	0.000474163
	0.42276	0.000402786
	0.42354	0.00044793
	0.42432	0.000655961
	0.4251	0.000526628
	0.42588	0.000222818
	0.42666	-1.26649e-05
	0.42744	-3.46271e-05
	0.42822	-7.4281e-05
	0.429	2.02783e-05
	0.42978	0.000149611
	0.43056	0.000472333
	0.43134	0.000623018
	0.43212	0.000566282
	0.4329	0.000375943
	0.43368	0.000274063
	0.43446	0.000133749
	0.43524	0.00014229
	0.43602	0.000253321
	0.4368	0.000401566
	0.43758	0.000369233
	0.43836	0.000226479
	0.43914	0.000159372
	0.43992	0.000202686
	0.4407	0.000335069
	0.44148	0.000328359
	0.44226	0.000220988
	0.44304	0.000200856
	0.44382	0.000310057
	0.4446	0.000490024
	0.44538	0.000426578
	0.44616	0.000195976
	0.44694	0.000165473
	0.44772	0.000296636
	0.4485	0.000271013
	0.44928	0.000322258
	0.45006	0.000319818
	0.45084	0.000314937
	0.45162	0.000385704
	0.4524	0.000391805
	0.45318	0.000266132
	0.45396	0.000266132
	0.45474	0.000172793
	0.45552	0.000199026
	0.4563	0.000225258
	0.45708	0.000149611
	0.45786	0.000109957
	0.45864	0.000161202
	0.45942	0.000222818
	0.4602	0.00024295
	0.46098	0.000217938
	0.46176	0.000389975
	0.46254	0.000522358
	0.46332	0.00044244
	0.4641	0.000291145
	0.46488	0.000222208
	0.46566	0.000332019
	0.46644	0.000377163
	0.46722	0.000234409
	0.468	1.4634e-07
	0.46878	7.15234e-05
	0.46956	0.000314937
	0.47034	0.00034544
	0.47112	0.000407056
	0.4719	0.000420478
	0.47268	0.000411937
	0.47346	0.00033751
	0.47424	0.000361912
	0.47502	0.000270403
	0.4758	0.000234409
	0.47658	0.000348491
	0.47736	0.000461962
	0.47814	0.00034117
	0.47892	0.000188045
	0.4797	0.000124599
	0.48048	0.000145341
	0.48126	0.000266132
	0.48204	0.000279554
	0.48282	0.000231359
	0.4836	0.000247221
	0.48438	0.000276503
	0.48516	0.000300296
	0.48594	0.000331409
	0.48672	0.00054066
	0.4875	0.000461962
	0.48828	0.000313107
	0.48906	0.000314327
	0.48984	0.000284434
	0.49062	0.000282604
	0.4914	0.000200856
	0.49218	0.000185605
	0.49296	7.33535e-05
	0.49374	0.000212447
	0.49452	0.000321648
	0.4953	0.000388755
	0.49608	0.000355201
	0.49686	0.000398516
	0.49764	0.000396075
	0.49842	0.000396685
	0.4992	0.000279554
	0.49998	0.000264302
	0.50076	0.000254541
	0.50154	0.000295415
	0.50232	0.000366792
	0.5031	0.000262472
	0.50388	0.000203296
	0.50466	0.000163642
	0.50544	0.000127039
	0.50622	0.000215497
	0.507	0.000245391
	0.50778	0.000294195
	0.50856	0.000322868
	0.50934	0.000316157
	0.51012	0.000305786
	0.5109	0.000427798
	0.51168	0.000472333
	0.51246	0.000383264
	0.51324	0.00024234
	0.51402	0.000205737
	0.5148	0.000218548
	0.51558	0.000262472
	0.51636	0.000303346
	0.51714	0.00024173
	0.51792	0.000257592
	0.5187	0.000319818
	0.51948	0.000358252
	0.52026	0.000326528
	0.52104	0.000321038
	0.52182	0.000307006
	0.5226	0.000321038
	0.52338	0.000381434
	0.52416	0.000256371
	0.52494	0.000202686
	0.52572	0.000123379
	0.5265	0.000195366
	0.52728	0.000333239
	0.52806	0.000421698
	0.52884	0.000385094
	0.52962	0.000383874
	0.5304	0.000294805
	0.53118	0.00024417
	0.53196	0.000212447
	0.53274	0.000209397
	0.53352	0.000210007
	0.5343	0.000275283
	0.53508	0.000371063
	0.53586	0.000328359
	0.53664	0.000304566
	0.53742	0.000398516
	0.5382	0.000435729
	0.53898	0.000364962
	0.53976	0.000312497
	0.54054	0.000253931
	0.54132	0.000200856
	0.5421	0.000147781
	0.54288	0.000229529
	0.54366	0.000186825
	0.54444	0.000186215
	0.54522	0.00024356
	0.546	0.000394855
	0.54678	0.000372283
	0.54756	0.000314327
	0.54834	0.000352151
	0.54912	0.000404616
	0.5499	0.000382044
	0.55068	0.000325918
	0.55146	0.000299686
	0.55224	0.000175234
	0.55302	0.000212447
	0.5538	0.000295415
	0.55458	0.000304566
	0.55536	0.000287485
	0.55614	0.000261252
	0.55692	0.000258202
	0.5577	0.000272233
	0.55848	0.000311887
	0.55926	0.000315547
	0.56004	0.000348491
	0.56082	0.00033934
	0.5616	0.000371063
	0.56238	0.000326528
	0.56316	0.000296025
	0.56394	0.000289315
	0.56472	0.000325918
	0.5655	0.00034605
	0.56628	0.000359472
	0.56706	0.000181334
	0.56784	0.000225258
	0.56862	0.000206957
	0.5694	0.000285044
	0.57018	0.000308837
	0.57096	0.000318598
	0.57174	0.000300296
	0.57252	0.000304566
	0.5733	0.000307006
	0.57408	0.00034117
	0.57486	0.00034544
	0.57564	0.000370453
	0.57642	0.000291145
	0.5772	0.000286875
	0.57798	0.000206347
	0.57876	0.000216108
	0.57954	0.000204516
	0.58032	0.000258812
	0.5811	0.000265522
	0.58188	0.000249661
	0.58266	0.000378383
	0.58344	0.00033934
	0.58422	0.000348491
	0.585	0.000358862
	0.58578	0.000398516
	0.58656	0.000430239
	0.58734	0.000322868
	0.58812	0.000268573
	0.5889	0.000269183
	0.58968	0.000208787
	0.59046	0.000257592
	0.59124	0.000227089
	0.59202	0.000278944
	0.5928	0.000276503
	0.59358	0.000297856
	0.59436	0.000295415
	0.59514	0.000282604
	0.59592	0.000278944
	0.5967	0.000285654
	0.59748	0.000320428
	0.59826	0.000333849
	0.59904	0.000305786
	0.59982	0.000311277
	0.6006	0.000295415
	0.60138	0.00034361
	0.60216	0.000271623
	0.60294	0.000335679
	0.60372	0.000363132
	0.6045	0.00023807
	0.60528	0.0002399
	0.60606	0.000248441
	0.60684	0.000248441
	0.60762	0.000315547
	0.6084	0.000303346
	0.60918	0.000314937
	0.60996	0.000352151
	0.61074	0.000228919
	0.61152	0.000298466
	0.6123	0.000289925
	0.61308	0.000321038
	0.61386	0.000248441
	0.61464	0.000331409
	0.61542	0.00023685
	0.6162	0.00023929
	0.61698	0.000214888
	0.61776	0.000246611
	0.61854	0.000274063
	0.61932	0.000270403
	0.6201	0.000293585
	0.62088	0.000289315
	0.62166	0.000304566
	0.62244	0.000332629
	0.62322	0.000255151
	0.624	0.000316767
	0.62478	0.000322258
	0.62556	0.000331409
	0.62634	0.000278944
	0.62712	0.000325918
	0.6279	0.000295415
	0.62868	0.000304566
	0.62946	0.000303346
	0.63024	0.000255151
	0.63102	0.000211227
	0.6318	0.000253321
	0.63258	0.000264912
	0.63336	0.000263082
	0.63414	0.000289925
	0.63492	0.000261862
	0.6357	0.000276503
	0.63648	0.000292975
	0.63726	0.00034361
	0.63804	0.000310667
	0.63882	0.000313717
	0.6396	0.00033995
	0.64038	0.000321038
	0.64116	0.000264302
	0.64194	0.000286265
	0.64272	0.000210617
	0.6435	0.000213667
	0.64428	0.000277724
	0.64506	0.000281384
	0.64584	0.000303956
	0.64662	0.000290535
	0.6474	0.000316157
	0.64818	0.000325918
	0.64896	0.000329579
	0.64974	0.000350931
	0.65052	0.000297246
	0.6513	0.000288705
	0.65208	0.000250271
	0.65286	0.000228919
	0.65364	0.000206957
	0.65442	0.000234409
	0.6552	0.000251491
	0.65598	0.000212447
	0.65676	0.000330799
	0.65754	0.000268573
	0.65832	0.000307006
	0.6591	0.000320428
	0.65988	0.000328359
	0.66066	0.000283824
	0.66144	0.000361302
	0.66222	0.000292975
	0.663	0.00023807
	0.66378	0.00024478
	0.66456	0.000274063
	0.66534	0.000272233
	0.66612	0.000321038
	0.6669	0.000360082
	0.66768	0.000294805
	0.66846	0.000255151
	0.66924	0.000272843
	0.67002	0.000280774
	0.6708	0.000286265
	0.67158	0.000300906
	0.67236	0.000280774
	0.67314	0.000307006
	0.67392	0.000321648
	0.6747	0.00033934
	0.67548	0.000299686
	0.67626	0.000321038
	0.67704	0.000305786
	0.67782	0.000266743
	0.6786	0.000299686
	0.67938	0.000275283
	0.68016	0.000252711
	0.68094	0.000302126
	0.68172	0.000283824
	0.6825	0.000332019
	0.68328	0.00034117
	0.68406	0.000266743
	0.68484	0.000275893
	0.68562	0.000264912
	0.6864	0.000277114
	0.68718	0.000307006
	0.68796	0.00034544
	0.68874	0.000248441
	0.68952	0.000256371
	0.6903	0.0002399
	0.69108	0.000327749
	0.69186	0.000300906
	0.69264	0.000304566
	0.69342	0.000259422
	0.6942	0.000290535
	0.69498	0.000285044
	0.69576	0.000269793
	0.69654	0.000331409
	0.69732	0.000263082
	0.6981	0.000307617
	0.69888	0.000343
	0.69966	0.000326528
	0.70044	0.000355201
	0.70122	0.000336899
	0.702	0.000280164
	0.70278	0.000331409
	0.70356	0.000263692
	0.70434	0.000299076
	0.70512	0.00023624
	0.7059	0.000251491
	0.70668	0.000225258
	0.70746	0.000267353
	0.70824	0.000286875
	0.70902	0.000313107
	0.7098	0.000343
	0.71058	0.000357642
	0.71136	0.000365572
	0.71214	0.000350931
	0.71292	0.000323478
	0.7137	0.000289315
	0.71448	0.000281994
	0.71526	0.000235019
	0.71604	0.000285654
	0.71682	0.000294195
	0.7176	0.000310057
	0.71838	0.000297246
	0.71916	0.000281994
	0.71994	0.000264912
	0.72072	0.000325918
	0.7215	0.000372283
	0.72228	0.000371063
	0.72306	0.000358252
	0.72384	0.000328969
	0.72462	0.000275893
	0.7254	0.000314327
	0.72618	0.000271623
	0.72696	0.000269793
	0.72774	0.000270403
	0.72852	0.000291145
	0.7293	0.000264912
	0.73008	0.000363132
	0.73086	0.000313107
	0.73164	0.000287485
	0.73242	0.000321648
	0.7332	0.000305176
	0.73398	0.000308837
	0.73476	0.000257592
	0.73554	0.000292365
	0.73632	0.000317377
	0.7371	0.000289315
	0.73788	0.000289315
	0.73866	0.000296025
	0.73944	0.000305176
	0.74022	0.00034178
	0.741	0.000321648
	0.74178	0.000302126
	0.74256	0.000269793
	0.74334	0.000267963
	0.74412	0.000325308
	0.7449	0.000261252
	0.74568	0.000322868
	0.74646	0.000273453
	0.74724	0.000348491
	0.74802	0.000361302
	0.7488	0.000325308
	0.74958	0.000289925
	0.75036	0.000319818
	0.75114	0.000328969
	0.75192	0.000302126
	0.7527	0.000250271
	0.75348	0.000250271
	0.75426	0.000251491
	0.75504	0.000307617
	0.75582	0.000353371
	0.7566	0.000280164
	0.75738	0.000247831
	0.75816	0.000288705
	0.75894	0.00034178
	0.75972	0.000324698
	0.7605	0.000268573
	0.76128	0.000269183
	0.76206	0.000311887
	0.76284	0.000321648
	0.76362	0.000260032
	0.7644	0.000245391
	0.76518	0.000213057
	0.76596	0.000269793
	0.76674	0.000271013
	0.76752	0.000269793
	0.7683	0.000309447
	0.76908	0.000225869
	0.76986	0.000289925
	0.77064	0.000331409
	0.77142	0.000277114
	0.7722	0.00033751
	0.77298	0.000319818
	0.77376	0.000282604
	0.77454	0.000285654
	0.77532	0.000294195
	0.7761	0.000313107
	0.77688	0.000296636
	0.77766	0.000313107
	0.77844	0.000298466
	0.77922	0.000230139
	0.78	0.000226479
	0.78078	0.000234409
	0.78156	0.000290535
	0.78234	0.000246001
	0.78312	0.000268573
	0.7839	0.000287485
	0.78468	0.000324088
	0.78546	0.000297246
	0.78624	0.000298466
	0.78702	0.000287485
	0.7878	0.000230749
	0.78858	0.000292975
	0.78936	0.000266743
	0.79014	0.000323478
	0.79092	0.000222818
	0.7917	0.000260642
	0.79248	0.00034666
	0.79326	0.000255151
	0.79404	0.000293585
	0.79482	0.000303956
	0.7956	0.000278944
	0.79638	0.000280774
	0.79716	0.000303956
	0.79794	0.000288095
	0.79872	0.000280164
	0.7995	0.000267963
	0.80028	0.000266743
	0.80106	0.000287485
	0.80184	0.000316157
	0.80262	0.000291755
	0.8034	0.000258202
	0.80418	0.00024173
	0.80496	0.000279554
	0.80574	0.000283214
	0.80652	0.000253931
	0.8073	0.000313717
	0.80808	0.000289315
	0.80886	0.000310667
	0.80964	0.000321648
	0.81042	0.000325918
	0.8112	0.000309447
	0.81198	0.000291755
	0.81276	0.000277724
	0.81354	0.000286265
	0.81432	0.000267963
	0.8151	0.000260642
	0.81588	0.000249661
	0.81666	0.000253931
	0.81744	0.000294805
	0.81822	0.000267353
	0.819	0.000246611
	0.81978	0.000278944
	0.82056	0.00023746
	0.82134	0.000293585
	0.82212	0.00034605
	0.8229	0.000305786
	0.82368	0.000316157
	0.82446	0.000267963
	0.82524	0.000296636
	0.82602	0.00024173
	0.8268	0.000322258
	0.82758	0.00024051
	0.82836	0.000278334
	0.82914	0.000292365
	0.82992	0.000303956
	0.8307	0.000294195
	0.83148	0.000286265
	0.83226	0.000299686
	0.83304	0.000266132
	0.83382	0.000274673
	0.8346	0.000325308
	0.83538	0.000299686
	0.83616	0.000328969
	0.83694	0.00033873
	0.83772	0.000282604
	0.8385	0.000274673
	0.83928	0.000319818
	0.84006	0.000271623
	0.84084	0.000283824
	0.84162	0.000306397
	0.8424	0.00034178
	0.84318	0.000319818
	0.84396	0.00024051
	0.84474	0.000301516
	0.84552	0.000308837
	0.8463	0.000300906
	0.84708	0.000281384
	0.84786	0.00034361
	0.84864	0.00033995
	0.84942	0.000280164
	0.8502	0.000272843
	0.85098	0.000261862
	0.85176	0.000278334
	0.85254	0.000298466
	0.85332	0.000302126
	0.8541	0.000271623
	0.85488	0.000272843
	0.85566	0.000233189
	0.85644	0.000286265
	0.85722	0.000276503
	0.858	0.000222818
	0.85878	0.000286265
	0.85956	0.000246611
	0.86034	0.000309447
	0.86112	0.000329579
	0.8619	0.000271623
	0.86268	0.000352761
	0.86346	0.000322868
	0.86424	0.000261862
	0.86502	0.000274063
	0.8658	0.000298466
	0.86658	0.000273453
	0.86736	0.000285044
	0.86814	0.000304566
	0.86892	0.000277724
	0.8697	0.000318598
	0.87048	0.000302126
	0.87126	0.000319818
	0.87204	0.000299076
	0.87282	0.000304566
	0.8736	0.000255761
	0.87438	0.000324698
	0.87516	0.000277724
	0.87594	0.000303346
	0.87672	0.000257592
	0.8775	0.000284434
	0.87828	0.000311277
	0.87906	0.000303346
	0.87984	0.00023929
	0.88062	0.00023685
	0.8814	0.000328359
	0.88218	0.000307006
	0.88296	0.000313107
	0.88374	0.000281384
	0.88452	0.000305176
	0.8853	0.000294805
	0.88608	0.000325308
	0.88686	0.000322258
	0.88764	0.00024173
	0.88842	0.000256371
	0.8892	0.000333849
	0.88998	0.000298466
	0.89076	0.000249051
	0.89154	0.000280774
	0.89232	0.000304566
	0.8931	0.000299686
	0.89388	0.000293585
	0.89466	0.000323478
	0.89544	0.000286265
	0.89622	0.000285654
	0.897	0.000327138
	0.89778	0.000321038
	0.89856	0.000310667
	0.89934	0.000308227
	0.90012	0.000274673
	0.9009	0.000311887
	0.90168	0.000331409
	0.90246	0.000273453
	0.90324	0.00023746
	0.90402	0.00023746
	0.9048	0.000260642
	0.90558	0.000321648
	0.90636	0.000284434
	0.90714	0.000333849
	0.90792	0.000288095
	0.9087	0.000324698
	0.90948	0.000300296
	0.91026	0.000261252
	0.91104	0.000305786
	0.91182	0.000263082
	0.9126	0.00034239
	0.91338	0.000275283
	0.91416	0.000274063
	0.91494	0.000268573
	0.91572	0.000245391
	0.9165	0.000319208
	0.91728	0.000332629
	0.91806	0.000330799
	0.91884	0.000313717
	0.91962	0.000326528
	0.9204	0.000277724
	0.92118	0.000265522
	0.92196	0.000292365
	0.92274	0.000308837
	0.92352	0.000256371
	0.9243	0.000299686
	0.92508	0.000315547
	0.92586	0.000266132
	0.92664	0.000327138
	0.92742	0.000246001
	0.9282	0.000275283
	0.92898	0.000333239
	0.92976	0.000332019
	0.93054	0.000265522
	0.93132	0.000293585
	0.9321	0.000271623
	0.93288	0.000262472
	0.93366	0.000295415
	0.93444	0.000289925
	0.93522	0.000271623
	0.936	0.000336899
	0.93678	0.000297246
	0.93756	0.000289925
	0.93834	0.000255151
	0.93912	0.000277724
	0.9399	0.000273453
	0.94068	0.000332019
	0.94146	0.000291145
	0.94224	0.000291145
	0.94302	0.000235019
	0.9438	0.000273453
	0.94458	0.000259422
	0.94536	0.000309447
	0.94614	0.000322868
	0.94692	0.000266743
	0.9477	0.000272843
	0.94848	0.000257592
	0.94926	0.000351541
	0.95004	0.000299686
	0.95082	0.000274673
	0.9516	0.000293585
	0.95238	0.000300906
	0.95316	0.000317377
	0.95394	0.000323478
	0.95472	0.000261252
	0.9555	0.000232579
	0.95628	0.00024417
	0.95706	0.000250271
	0.95784	0.000303956
	0.95862	0.000299686
	0.9594	0.000298466
	0.96018	0.000272843
	0.96096	0.00034666
	0.96174	0.000298466
	0.96252	0.000261862
	0.9633	0.000274063
	0.96408	0.000323478
	0.96486	0.000280774
	0.96564	0.000285044
	0.96642	0.00033873
	0.9672	0.000286265
	0.96798	0.000317377
	0.96876	0.000275893
	0.96954	0.000254541
	0.97032	0.000286875
	0.9711	0.000302126
	0.97188	0.000308227
	0.97266	0.00034422
	0.97344	0.000328969
	0.97422	0.000271623
	0.975	0.000325918
	0.97578	0.000321648
	0.97656	0.000308837
	0.97734	0.000288705
	0.97812	0.000275893
	0.9789	0.00024417
	0.97968	0.000311277
	0.98046	0.000261862
	0.98124	0.000267353
	0.98202	0.000320428
	0.9828	0.000271623
	0.98358	0.000317377
	0.98436	0.000307006
	0.98514	0.000335069
	0.98592	0.000290535
	0.9867	0.000271013
	0.98748	0.000271623
	0.98826	0.000251491
	0.98904	0.000315547
	0.98982	0.000269793
	0.9906	0.000298466
	0.99138	0.000289925
	0.99216	0.000321648
	0.99294	0.000307006
	0.99372	0.000289315
	0.9945	0.00034605
	0.99528	0.000278334
	0.99606	0.000288095
	0.99684	0.000328969
	0.99762	0.000294805
	0.9984	0.000330799
	0.99918	0.00034056
	0.99996	0.000267963
	1.00074	0.000316767
	1.00152	0.000328359
	1.0023	0.000322258
	1.00308	0.00034178
	1.00386	0.000233799
	1.00464	0.000245391
	1.00542	0.00034666
	1.0062	0.000312497
	1.00698	0.000300906
	1.00776	0.000294805
	1.00854	0.000327749
	1.00932	0.000300906
	1.0101	0.000278334
	1.01088	0.000254541
	1.01166	0.000303346
	1.01244	0.000356421
	1.01322	0.000264912
	1.014	0.000327749
	1.01478	0.000314327
	1.01556	0.000298466
	1.01634	0.000231359
	1.01712	0.000300296
	1.0179	0.000363742
	1.01868	0.000282604
	1.01946	0.000308837
	1.02024	0.000289925
	1.02102	0.000269793
	1.0218	0.000319208
	1.02258	0.000298466
	1.02336	0.000278334
	1.02414	0.0002399
	1.02492	0.000330799
	1.0257	0.000311277
	1.02648	0.000245391
	1.02726	0.000322868
	1.02804	0.000348491
	1.02882	0.000297246
	1.0296	0.000274063
	1.03038	0.000233799
	1.03116	0.000286875
	1.03194	0.000326528
	1.03272	0.000280774
	1.0335	0.000324088
	1.03428	0.000278944
	1.03506	0.00033995
	1.03584	0.000288705
	1.03662	0.000316767
	1.0374	0.000314327
	1.03818	0.000255761
	1.03896	0.000324698
	1.03974	0.000319818
	1.04052	0.000328359
	1.0413	0.000281994
	1.04208	0.000311277
	1.04286	0.000233189
	1.04364	0.000253321
	1.04442	0.000304566
	1.0452	0.000289925
	1.04598	0.000285044
	1.04676	0.000261252
	1.04754	0.000273453
	1.04832	0.000304566
	1.0491	0.000331409
	1.04988	0.000292975
	1.05066	3.55298e-05
	1.05144	-0.00562644
	1.05222	0.0123777
	1.053	0.00957809
	1.05378	-0.00523051
	1.05456	-4.49981e-05
	1.05534	0.00474885
	1.05612	-0.00390973
	1.0569	0.00257948
	1.05768	0.00728914
	1.05846	-0.0042172
	1.05924	0.00614528
	1.06002	-0.00800567
	1.0608	0.00133069
	1.06158	-0.00394999
	1.06236	-0.00176781
	1.06314	-0.00378223
	1.06392	0.00411744
	1.0647	0.00986238
	1.06548	-0.0029074
	1.06626	0.0015924
	1.06704	0.00948048
	1.06782	-0.000487292
	1.0686	-0.00596685
	1.06938	0.00722875
	1.07016	0.000449151
	1.07094	0.00606658
	1.07172	-0.00487179
	1.0725	-0.0123975
	1.07328	0.00734832
	1.07406	0.00272712
	1.07484	-0.000625165
	1.07562	0.000151441
	1.0764	0.00504595
	1.07718	-0.00129074
	1.07796	-0.00241508
	1.07874	0.00264415
	1.07952	-0.000664819
	1.0803	-0.00617122
	1.08108	-0.00232235
	1.08186	0.00588234
	1.08264	-0.0016885
	1.08342	-0.00252855
	1.0842	0.00364526
	1.08498	0.00438526
	1.08576	0.00477387
	1.08654	0.000613867
	1.08732	-0.00216008
	1.0881	0.00014168
	1.08888	0.0020286
	1.08966	-0.00475771
	1.09044	-0.00123584
	1.09122	0.00317551
	1.092	-0.00110955
	1.09278	8.68718e-06
	1.09356	0.00298273
	1.09434	0.00380936
	1.09512	-0.000509254
	1.0959	0.000605936
	1.09668	-0.00304222
	1.09746	-0.00578444
	1.09824	-0.00375965
	1.09902	0.00383193
	1.0998	0.00504534
	1.10058	6.84731e-05
	1.10136	-9.38029e-05
	1.10214	-0.000119425
	1.10292	-0.000301833
	1.1037	-0.000953987
	1.10448	-0.000246928
	1.10526	0.00367393
	1.10604	0.00262584
	1.10682	0.00129774
	1.1076	-0.0040842
	1.10838	-0.00452955
	1.10916	-0.00281284
	1.10994	0.00148015
	1.11072	0.0056737
	1.1115	0.00683648
	1.11228	0.00322248
	1.11306	-0.00218814
	1.11384	-0.00236994
	1.11462	-0.0035504
	1.1154	-0.00372488
	1.11618	-7.4281e-05
	1.11696	0.00608915
	1.11774	0.005243
	1.11852	-0.000698982
	1.1193	-0.00430627
	1.12008	-0.00398599
	1.12086	0.000939639
	1.12164	0.0038301
	1.12242	0.00224578
	1.1232	-0.000181042
	1.12398	0.000178894
	1.12476	-0.00331309
	1.12554	-0.00112114
	1.12632	0.00064437
	1.1271	0.00169428
	1.12788	0.00301689
	1.12866	0.00123613
	1.12944	-0.000320745
	1.13022	-0.00144203
	1.131	0.000227089
	1.13178	0.000410107
	1.13256	0.00231532
	1.13334	0.000674873
	1.13412	-0.000556228
	1.1349	0.000684024
	1.13568	-0.000760598
	1.13646	-0.00098327
	1.13724	0.000703546
	1.13802	0.00197613
	1.1388	0.00183826
	1.13958	-9.62431e-05
	1.14036	-0.000415304
	1.14114	-0.000692272
	1.14192	-0.000544637
	1.1427	0.00172174
	1.14348	0.00225249
	1.14426	-0.000991201
	1.14504	-0.00149877
	1.14582	-0.000287192
	1.1466	-6.87904e-05
	1.14738	-4.3778e-05
	1.14816	0.000661451
	1.14894	0.000722457
	1.14972	0.00150822
	1.1505	8.07712e-06
	1.15128	-0.000912503
	1.15206	0.0014283
	1.15284	0.00150394
	1.15362	0.000297246
	1.1544	-0.0012639
	1.15518	-0.000484241
	1.15596	1.47878e-05
	1.15674	-5.53691e-05
	1.15752	0.00178762
	1.1583	0.00203592
	1.15908	0.00100308
	1.15986	-0.000332336
	1.16064	-0.00107661
	1.16142	-0.00136456
	1.1622	-0.000606863
	1.16298	0.000531509
	1.16376	0.00210058
	1.16454	0.00352934
	1.16532	0.000144121
	1.1661	-0.00175195
	1.16688	-0.00153659
	1.16766	-0.00122058
	1.16844	0.000910356
	1.16922	0.0025319
	1.17	0.00117329
	1.17078	0.000152051
	1.17156	-0.00132246
	1.17234	-0.00276099
	1.17312	-0.000889321
	1.1739	0.0013374
	1.17468	0.00282594
	1.17546	0.00281984
	1.17624	0.00151859
	1.17702	-0.00145363
	1.1778	-0.00201854
	1.17858	-0.000588562
	1.17936	0.00131727
	1.18014	0.00224944
	1.18092	0.000816407
	1.1817	3.98002e-05
	1.18248	-0.000996692
	1.18326	-0.000239607
	1.18404	0.000907916
	1.18482	0.000984783
	1.1856	0.000153271
	1.18638	-0.000235337
	1.18716	0.00034361
	1.18794	4.46807e-05
	1.18872	-0.000309154
	1.1895	-0.000284752
	1.19028	0.000705376
	1.19106	0.00134716
	1.19184	0.000656571
	1.19262	4.16304e-05
	1.1934	-0.000259739
	1.19418	-0.00016335
	1.19496	0.00044854
	1.19574	0.000879243
	1.19652	0.000588244
	1.1973	-0.000335387
	1.19808	-0.000345148
	1.19886	0.000306397
	1.19964	0.000962821
	1.20042	0.000775533
	1.2012	0.000159982
	1.20198	0.000489415
	1.20276	0.000762721
	1.20354	7.15234e-05
	1.20432	-1.63253e-05
	1.2051	0.000482094
	1.20588	0.000812746
	1.20666	0.000574823
	1.20744	0.00034117
	1.20822	-0.000441537
	1.209	-0.00141641
	1.20978	-0.000340877
	1.21056	0.00138132
	1.21134	0.00189743
	1.21212	0.000986613
	1.2129	-6.94005e-05
	1.21368	-0.00097656
	1.21446	-0.000661769
	1.21524	0.000261252
	1.21602	0.000895714
	1.2168	0.00105006
	1.21758	0.000408277
	1.21836	-0.000512914
	1.21914	-9.01425e-05
	1.21992	0.000222208
	1.2207	1.23475e-05
	1.22148	0.000568722
	1.22226	0.00138742
	1.22304	0.00117024
	1.22382	0.000402786
	1.2246	-0.000364669
	1.22538	-0.000765479
	1.22616	-0.000716674
	1.22694	8.49447e-05
	1.22772	0.00113181
	1.2285	0.00171624
	1.22928	0.00110497
	1.23006	0.000264912
	1.23084	-0.000221305
	1.23162	-0.00047631
	1.2324	-0.000343928
	1.23318	0.000268573
	1.23396	0.000821897
	1.23474	0.00014107
	1.23552	-0.000702643
	1.2363	-0.00047326
	1.23708	0.000516257
	1.23786	0.00119952
	1.23864	0.000935978
	1.23942	0.00054188
	1.2402	1.17375e-05
	1.24098	0.000202076
	1.24176	0.000514427
	1.24254	0.000405836
	1.24332	6.05423e-05
	1.2441	0.000144731
	1.24488	8.61648e-05
	1.24566	0.000126429
	1.24644	0.000235019
	1.24722	0.000296636
	1.248	0.000635829
	1.24878	0.00095611
	1.24956	0.000572383
	1.25034	-0.00017006
	1.25112	-0.000146268
	1.2519	0.000235019
	1.25268	0.000641319
	1.25346	0.00113242
	1.25424	0.00074442
	1.25502	-6.14697e-05
	1.2558	-0.000581241
	1.25658	-0.000648347
	1.25736	-2.90396e-06
	1.25814	0.00065047
	1.25892	0.000674263
	1.2597	0.00054798
	1.26048	0.000460132
	1.26126	-7.55011e-05
	1.26204	-0.000357349
	1.26282	0.000103247
	1.2636	0.000786514
	1.26438	0.00112266
	1.26516	0.00095123
	1.26594	0.000283824
	1.26672	-0.000331726
	1.2675	-0.000346978
	1.26828	-7.17438e-06
	1.26906	0.00075235
	1.26984	0.00102688
	1.27062	0.000555911
	1.2714	-0.000149928
	1.27218	-0.000130406
	1.27296	1.05174e-05
	1.27374	3.736e-05
	1.27452	0.000380214
	1.2753	0.00084691
	1.27608	0.000820677
	1.27686	0.000314937
	1.27764	9.10453e-05
	1.27842	0.000110567
	1.2792	0.000164252
	1.27998	0.000305786
	1.28076	0.000657181
	1.28154	0.000593125
	1.28232	-1.26649e-05
	1.2831	-0.000540367
	1.28388	-0.000441537
	1.28466	5.7492e-05
	1.28544	0.000330799
	1.28622	0.000601055
	1.287	0.000933538
	1.28778	0.000897545
	1.28856	0.000273453
	1.28934	-0.000193243
	1.29012	-8.16017e-05
	1.2909	0.000349101
	1.29168	0.000587024
	1.29246	0.00075052
	1.29324	0.000499786
	1.29402	8.06743e-05
	1.2948	-0.0002634
	1.29558	3.98002e-05
	1.29636	0.000518087
	1.29714	0.000572383
	1.29792	0.000358252
	1.2987	0.000170353
	1.29948	6.42026e-05
	1.30026	0.000108127
	1.30104	0.00014351
	1.30182	0.000282604
	1.3026	0.000256982
	1.30338	0.000288095
	1.30416	0.00044122
	1.30494	0.000636439
	1.30572	0.000494295
	1.3065	0.000228309
	1.30728	7.45737e-05
	1.30806	0.000182554
	1.30884	0.000209397
	1.30962	0.00024478
	1.3104	0.000286265
	1.31118	0.000214277
	1.31196	0.000252711
	1.31274	0.000317988
	1.31352	0.00034422
	1.3143	0.000351541
	1.31508	0.000611427
	1.31586	0.000781023
	1.31664	0.000580313
	1.31742	0.000349101
	1.3182	6.23725e-05
	1.31898	-5.84194e-05
	1.31976	-2.42561e-05
	1.32054	5.68819e-05
	1.32132	0.0002399
	1.3221	0.000424748
	1.32288	0.000576043
	1.32366	0.000477823
	1.32444	0.000188655
	1.32522	1.60079e-05
	1.326	0.000122158
	1.32678	0.000507106
	1.32756	0.000724898
	1.32834	0.00064742
	1.32912	0.00034544
	1.3299	-2.2939e-06
	1.33068	-0.000191412
	1.33146	-7.30609e-05
	1.33224	0.00014168
	1.33302	0.000463182
	1.3338	0.0005431
	1.33458	0.000487584
	1.33536	0.000463792
	1.33614	0.000415597
	1.33692	0.000375943
	1.3377	0.000358252
	1.33848	0.00034178
	1.33926	0.000181334
	1.34004	0.000174624
	1.34082	0.000278334
	1.3416	0.000385094
	1.34238	0.000206957
	1.34316	8.18944e-05
	1.34394	0.000228309
	1.34472	0.000507716
	1.3455	0.000556521
	1.34628	0.000358252
	1.34706	0.000130699
	1.34784	-1.07378e-06
	1.34862	-0.000109054
	1.3494	4.89511e-05
	1.35018	0.000296636
	1.35096	0.00044
	1.35174	0.000528458
	1.35252	0.000637659
	1.3533	0.000528458
	1.35408	0.000348491
	1.35486	0.000167303
	1.35564	0.000152661
	1.35642	0.000302736
	1.3572	0.000362522
	1.35798	0.000213667
	1.35876	-5.4149e-05
	1.35954	-3.03567e-05
	1.36032	2.58658e-06
	1.3611	0.000330799
	1.36188	0.000633999
	1.36266	0.000719407
	1.36344	0.000572383
	1.36422	0.000305176
	1.365	0.000322258
	1.36578	0.000317377
	1.36656	0.000189875
	1.36734	6.48127e-05
	1.36812	0.000125819
	1.3689	0.000188045
	1.36968	0.000289925
	1.37046	0.000356421
	1.37124	0.000306397
	1.37202	0.000373503
	1.3728	0.000258202
	1.37358	0.000205127
	1.37436	0.000192925
	1.37514	0.000309447
	1.37592	0.000430239
	1.3767	0.000475993
	1.37748	0.000401566
	1.37826	0.0002399
	1.37904	9.59258e-05
	1.37982	0.000170353
	1.3806	0.000419258
	1.38138	0.000435119
	1.38216	0.000386314
	1.38294	0.00034178
	1.38372	0.000263082
	1.3845	0.000112397
	1.38528	5.7492e-05
	1.38606	0.000208177
	1.38684	0.00034178
	1.38762	0.000500396
	1.3884	0.000385704
	1.38918	0.000311277
	1.38996	0.000259422
	1.39074	0.000196586
	1.39152	0.000360082
	1.3923	0.000501616
	1.39308	0.000501006
	1.39386	0.000367403
	1.39464	0.000250271
	1.39542	9.59258e-05
	1.3962	-8.83124e-05
	1.39698	-0.000126746
	1.39776	0.000114838
	1.39854	0.000421088
	1.39932	0.000604716
	1.4001	0.000476603
	1.40088	0.000233189
	1.40166	0.000205127
	1.40244	0.000169133
	1.40322	0.000334459
	1.404	0.000468672
	1.40478	0.000558961
	1.40556	0.000347881
	1.40634	0.000104467
	1.40712	3.85801e-05
	1.4079	0.000116058
	1.40868	0.00034422
	1.40946	0.000471113
	1.41024	0.000394855
	1.41102	0.000281384
	1.4118	0.000183774
	1.41258	0.000125819
	1.41336	0.000181334
	1.41414	0.000330189
	1.41492	0.000399126
	1.4157	0.000421088
	1.41648	0.000480264
	1.41726	0.000375333
	1.41804	0.000295415
	1.41882	0.000180724
	1.4196	0.000219158
	1.42038	0.00024234
	1.42116	0.000213057
	1.42194	0.000247831
	1.42272	0.000208177
	1.4235	0.000253321
	1.42428	0.000274673
	1.42506	0.000321038
	1.42584	0.000319818
	1.42662	0.000330799
	1.4274	0.000388144
	1.42818	0.000373503
	1.42896	0.000367403
	1.42974	0.000330189
	1.43052	0.000257592
	1.4313	0.000230139
	1.43208	0.000149001
	1.43286	0.000200856
	1.43364	0.000222818
	1.43442	0.000348491
	1.4352	0.000438169
	1.43598	0.000359472
	1.43676	0.000273453
	1.43754	0.000166693
	1.43832	0.000227089
	1.4391	0.000427188
	1.43988	0.000511377
	1.44066	0.000450981
	1.44144	0.000292365
	1.44222	0.000226479
	1.443	0.000155102
	1.44378	0.000208177
	1.44456	0.00024051
	1.44534	0.000280774
	1.44612	0.000313107
	1.4469	0.000233189
	1.44768	0.00024173
	1.44846	0.000260642
	1.44924	0.000296636
	1.45002	0.000378994
	1.4508	0.000421698
	1.45158	0.000415597
	1.45236	0.000360082
	1.45314	0.000286875
	1.45392	0.000247221
	1.4547	0.000167303
	1.45548	0.000188655
	1.45626	0.000325918
	1.45704	0.000394855
	1.45782	0.000377773
	1.4586	0.000258812
	1.45938	0.000204516
	1.46016	0.000176454
	1.46094	0.000214888
	1.46172	0.000329579
	1.4625	0.000348491
	1.46328	0.000348491
	1.46406	0.000310667
	1.46484	0.000259422
	1.46562	0.000202076
	1.4664	0.000314327
	1.46718	0.000286875
	1.46796	0.000414377
	1.46874	0.00034605
	1.46952	0.000292365
	1.4703	0.000192315
	1.47108	0.000195366
	1.47186	0.000212447
	1.47264	0.000199026
	1.47342	0.000321038
	1.4742	0.000308837
	1.47498	0.000300296
	1.47576	0.000336289
	1.47654	0.000366792
	1.47732	0.000276503
	1.4781	0.000335069
	1.47888	0.000388144
	1.47966	0.00033995
	1.48044	0.000348491
	1.48122	0.000226479
	1.482	0.000221598
	1.48278	0.000199026
	1.48356	0.000103247
	1.48434	6.72529e-05
	1.48512	0.00013497
	1.4859	0.000253321
	1.48668	0.000314937
	1.48746	0.000435729
	1.48824	0.000438169
	1.48902	0.000396075
	1.4898	0.000398516
	1.49058	0.000322258
	1.49136	0.000296636
	1.49214	0.000246611
	1.49292	0.000270403
	1.4937	0.000252101
	1.49448	0.000234409
	1.49526	0.000105077
	1.49604	0.000189265
	1.49682	0.000169743
	1.4976	0.000329579
	1.49838	0.000411327
	1.49916	0.000466842
	1.49994	0.000439389
	1.50072	0.000310667
	1.5015	0.000213667
	1.50228	0.000158152
	1.50306	0.000269793
	1.50384	0.000309447
	1.50462	0.000333849
	1.5054	0.000328359
	1.50618	0.000257592
	1.50696	0.000267963
	1.50774	0.000246001
	1.50852	0.000274673
	1.5093	0.000311887
	1.51008	0.000273453
	1.51086	0.000275893
	1.51164	0.000192925
	1.51242	0.000195366
	1.5132	0.000175234
	1.51398	0.000280164
	1.51476	0.000299686
	1.51554	0.000414377
	1.51632	0.000452201
	1.5171	0.000433899
	1.51788	0.000307006
	1.51866	0.000261252
	1.51944	0.0002399
	1.52022	0.000266743
	1.521	0.000317988
	1.52178	0.000252101
	1.52256	0.000210007
	1.52334	0.000266132
	1.52412	0.000320428
	1.5249	0.000311277
	1.52568	0.000390585
	1.52646	0.000358252
	1.52724	0.00034605
	1.52802	0.000285654
	1.5288	0.00033812
	1.52958	0.000310057
	1.53036	0.000297856
	1.53114	0.000277114
	1.53192	0.000276503
	1.5327	0.000311277
	1.53348	0.000291145
	1.53426	0.00034056
	1.53504	0.000371673
	1.53582	0.000293585
	1.5366	0.000287485
	1.53738	0.000215497
	1.53816	0.000259422
	1.53894	0.000305176
	1.53972	0.000313107
	1.5405	0.000305786
	1.54128	0.000374723
	1.54206	0.000305786
	1.54284	0.000264912
	1.54362	0.000256982
	1.5444	0.000283824
	1.54518	0.000272233
	1.54596	0.000285044
	1.54674	0.000372283
	1.54752	0.000366182
	1.5483	0.000269793
	1.54908	0.000175234
	1.54986	0.000249661
	1.55064	0.000327138
	1.55142	0.000343
	1.5522	0.000407056
	1.55298	0.000358252
	1.55376	0.000350321
	1.55454	0.000309447
	1.55532	0.000296636
	1.5561	0.000299076
	1.55688	0.000374723
	1.55766	0.000371673
[truncated: 8,622 more rows]

## Sheet: Supplementary Figure 1
	Supplementary Figure 1
	Frequency (Hz)	Real part	Imaginary part
	200	0.0054745	-1.99429e-05
	201	0.00548002	-2.02069e-05
	202	0.00548558	-2.04738e-05
	203	0.00549119	-2.07436e-05
	204	0.00549684	-2.10164e-05
	205	0.00550254	-2.12922e-05
	206	0.00550829	-2.1571e-05
	207	0.00551408	-2.1853e-05
	208	0.00551992	-2.2138e-05
	209	0.00552581	-2.24263e-05
	210	0.00553174	-2.27177e-05
	211	0.00553773	-2.30124e-05
	212	0.00554376	-2.33104e-05
	213	0.00554984	-2.36117e-05
	214	0.00555598	-2.39163e-05
	215	0.00556216	-2.42244e-05
	216	0.00556839	-2.4536e-05
	217	0.00557467	-2.4851e-05
	218	0.00558101	-2.51695e-05
	219	0.0055874	-2.54917e-05
	220	0.00559384	-2.58175e-05
	221	0.00560033	-2.6147e-05
	222	0.00560687	-2.64802e-05
	223	0.00561347	-2.68171e-05
	224	0.00562012	-2.71579e-05
	225	0.00562683	-2.75026e-05
	226	0.00563359	-2.78512e-05
	227	0.00564041	-2.82038e-05
	228	0.00564728	-2.85604e-05
	229	0.00565421	-2.89211e-05
	230	0.00566119	-2.92859e-05
	231	0.00566824	-2.96549e-05
	232	0.00567534	-3.00282e-05
	233	0.00568249	-3.04058e-05
	234	0.00568971	-3.07877e-05
	235	0.00569699	-3.1174e-05
	236	0.00570433	-3.15649e-05
	237	0.00571173	-3.19603e-05
	238	0.00571918	-3.23603e-05
	239	0.0057267	-3.27649e-05
	240	0.00573429	-3.31743e-05
	241	0.00574193	-3.35885e-05
	242	0.00574964	-3.40076e-05
	243	0.00575741	-3.44316e-05
	244	0.00576525	-3.48606e-05
	245	0.00577315	-3.52946e-05
	246	0.00578112	-3.57338e-05
	247	0.00578915	-3.61783e-05
	248	0.00579725	-3.6628e-05
	249	0.00580542	-3.70831e-05
	250	0.00581366	-3.75436e-05
	251	0.00582196	-3.80096e-05
	252	0.00583034	-3.84813e-05
	253	0.00583878	-3.89586e-05
	254	0.0058473	-3.94417e-05
	255	0.00585589	-3.99306e-05
	256	0.00586455	-4.04255e-05
	257	0.00587328	-4.09263e-05
	258	0.00588209	-4.14333e-05
	259	0.00589097	-4.19465e-05
	260	0.00589993	-4.2466e-05
	261	0.00590896	-4.29918e-05
	262	0.00591807	-4.35241e-05
	263	0.00592726	-4.4063e-05
	264	0.00593652	-4.46086e-05
	265	0.00594586	-4.5161e-05
	266	0.00595529	-4.57202e-05
	267	0.00596479	-4.62864e-05
	268	0.00597438	-4.68596e-05
	269	0.00598405	-4.74401e-05
	270	0.0059938	-4.80279e-05
	271	0.00600364	-4.86231e-05
	272	0.00601356	-4.92258e-05
	273	0.00602357	-4.98362e-05
	274	0.00603366	-5.04543e-05
	275	0.00604385	-5.10804e-05
	276	0.00605412	-5.17144e-05
	277	0.00606448	-5.23566e-05
	278	0.00607493	-5.3007e-05
	279	0.00608547	-5.36659e-05
	280	0.00609611	-5.43333e-05
	281	0.00610684	-5.50093e-05
	282	0.00611766	-5.56942e-05
	283	0.00612859	-5.6388e-05
	284	0.0061396	-5.70909e-05
	285	0.00615072	-5.7803e-05
	286	0.00616193	-5.85246e-05
	287	0.00617325	-5.92556e-05
	288	0.00618466	-5.99964e-05
	289	0.00619618	-6.07471e-05
	290	0.0062078	-6.15078e-05
	291	0.00621953	-6.22786e-05
	292	0.00623137	-6.30599e-05
	293	0.00624331	-6.38517e-05
	294	0.00625535	-6.46542e-05
	295	0.00626751	-6.54676e-05
	296	0.00627978	-6.6292e-05
	297	0.00629217	-6.71278e-05
	298	0.00630466	-6.7975e-05
	299	0.00631727	-6.88339e-05
	300	0.00633	-6.97046e-05
	301	0.00634285	-7.05874e-05
	302	0.00635581	-7.14825e-05
	303	0.0063689	-7.239e-05
	304	0.00638211	-7.33103e-05
	305	0.00639544	-7.42435e-05
	306	0.0064089	-7.51899e-05
	307	0.00642248	-7.61496e-05
	308	0.0064362	-7.7123e-05
	309	0.00645004	-7.81103e-05
	310	0.00646401	-7.91117e-05
	311	0.00647812	-8.01275e-05
	312	0.00649236	-8.11579e-05
	313	0.00650674	-8.22033e-05
	314	0.00652126	-8.32638e-05
	315	0.00653592	-8.43398e-05
	316	0.00655072	-8.54315e-05
	317	0.00656567	-8.65393e-05
	318	0.00658076	-8.76634e-05
	319	0.006596	-8.88041e-05
	320	0.00661139	-8.99618e-05
	321	0.00662693	-9.11368e-05
	322	0.00664262	-9.23293e-05
	323	0.00665847	-9.35398e-05
	324	0.00667448	-9.47686e-05
	325	0.00669064	-9.6016e-05
	326	0.00670697	-9.72824e-05
	327	0.00672347	-9.85681e-05
	328	0.00674013	-9.98736e-05
	329	0.00675696	-0.000101199
	330	0.00677396	-0.000102545
	331	0.00679113	-0.000103912
	332	0.00680848	-0.000105301
	333	0.00682601	-0.000106711
	334	0.00684372	-0.000108143
	335	0.00686162	-0.000109598
	336	0.0068797	-0.000111076
	337	0.00689797	-0.000112577
	338	0.00691643	-0.000114103
	339	0.00693509	-0.000115653
	340	0.00695394	-0.000117228
	341	0.00697299	-0.000118829
	342	0.00699225	-0.000120456
	343	0.00701171	-0.000122109
	344	0.00703138	-0.00012379
	345	0.00705127	-0.000125498
	346	0.00707137	-0.000127235
	347	0.00709169	-0.000129
	348	0.00711223	-0.000130796
	349	0.007133	-0.000132621
	350	0.00715399	-0.000134477
	351	0.00717522	-0.000136365
	352	0.00719669	-0.000138285
	353	0.00721839	-0.000140238
	354	0.00724034	-0.000142225
	355	0.00726253	-0.000144246
	356	0.00728498	-0.000146302
	357	0.00730768	-0.000148394
	358	0.00733065	-0.000150523
	359	0.00735387	-0.000152689
	360	0.00737737	-0.000154894
	361	0.00740113	-0.000157138
	362	0.00742518	-0.000159423
	363	0.0074495	-0.000161748
	364	0.00747411	-0.000164116
	365	0.00749901	-0.000166527
	366	0.00752421	-0.000168981
	367	0.00754971	-0.000171481
	368	0.00757552	-0.000174028
	369	0.00760163	-0.000176621
	370	0.00762806	-0.000179263
	371	0.00765482	-0.000181955
	372	0.0076819	-0.000184698
	373	0.00770931	-0.000187492
	374	0.00773707	-0.00019034
	375	0.00776517	-0.000193243
	376	0.00779362	-0.000196202
	377	0.00782243	-0.000199218
	378	0.0078516	-0.000202293
	379	0.00788115	-0.000205429
	380	0.00791107	-0.000208627
	381	0.00794137	-0.000211888
	382	0.00797207	-0.000215214
	383	0.00800317	-0.000218607
	384	0.00803467	-0.000222068
	385	0.00806658	-0.000225601
	386	0.00809892	-0.000229205
	387	0.00813169	-0.000232883
	388	0.0081649	-0.000236638
	389	0.00819855	-0.000240471
	390	0.00823266	-0.000244384
	391	0.00826723	-0.00024838
	392	0.00830228	-0.000252461
	393	0.00833781	-0.000256628
	394	0.00837383	-0.000260886
	395	0.00841035	-0.000265235
	396	0.00844739	-0.000269679
	397	0.00848495	-0.00027422
	398	0.00852304	-0.000278862
	399	0.00856168	-0.000283607
	400	0.00860087	-0.000288457
	401	0.00864064	-0.000293417
	402	0.00868098	-0.000298489
	403	0.00872191	-0.000303676
	404	0.00876345	-0.000308983
	405	0.00880561	-0.000314412
	406	0.00884839	-0.000319968
	407	0.00889183	-0.000325654
	408	0.00893592	-0.000331474
	409	0.00898069	-0.000337432
	410	0.00902614	-0.000343533
	411	0.0090723	-0.000349781
	412	0.00911918	-0.000356181
	413	0.0091668	-0.000362737
	414	0.00921517	-0.000369455
	415	0.00926432	-0.00037634
	416	0.00931425	-0.000383396
	417	0.00936499	-0.000390631
	418	0.00941656	-0.000398049
	419	0.00946898	-0.000405657
	420	0.00952226	-0.000413462
	421	0.00957643	-0.000421469
	422	0.00963152	-0.000429686
	423	0.00968753	-0.00043812
	424	0.00974451	-0.000446779
	425	0.00980246	-0.000455669
	426	0.00986142	-0.000464801
	427	0.00992141	-0.000474181
	428	0.00998246	-0.00048382
	429	0.0100446	-0.000493725
	430	0.0101078	-0.000503908
	431	0.0101722	-0.000514378
	432	0.0102378	-0.000525147
	433	0.0103046	-0.000536224
	434	0.0103726	-0.000547622
	435	0.0104418	-0.000559353
	436	0.0105124	-0.00057143
	437	0.0105844	-0.000583866
	438	0.0106577	-0.000596675
	439	0.0107324	-0.000609873
	440	0.0108086	-0.000623474
	441	0.0108863	-0.000637495
	442	0.0109655	-0.000651952
	443	0.0110464	-0.000666865
	444	0.0111288	-0.000682252
	445	0.011213	-0.000698132
	446	0.0112989	-0.000714527
	447	0.0113866	-0.000731458
	448	0.0114761	-0.000748949
	449	0.0115676	-0.000767024
	450	0.011661	-0.000785709
	451	0.0117564	-0.000805031
	452	0.011854	-0.000825019
	453	0.0119537	-0.000845704
	454	0.0120556	-0.000867116
	455	0.0121599	-0.000889291
	456	0.0122665	-0.000912263
	457	0.0123756	-0.000936072
	458	0.0124872	-0.000960757
	459	0.0126015	-0.000986361
	460	0.0127185	-0.00101293
	461	0.0128384	-0.00104051
	462	0.0129612	-0.00106915
	463	0.013087	-0.00109891
	464	0.0132159	-0.00112985
	465	0.0133481	-0.00116202
	466	0.0134837	-0.0011955
	467	0.0136228	-0.00123035
	468	0.0137656	-0.00126664
	469	0.0139122	-0.00130447
	470	0.0140626	-0.0013439
	471	0.0142172	-0.00138504
	472	0.014376	-0.00142798
	473	0.0145393	-0.00147282
	474	0.0147072	-0.00151968
	475	0.0148798	-0.00156868
	476	0.0150575	-0.00161994
	477	0.0152404	-0.00167361
	478	0.0154288	-0.00172984
	479	0.0156228	-0.00178879
	480	0.0158228	-0.00185062
	481	0.0160289	-0.00191554
	482	0.0162416	-0.00198375
	483	0.016461	-0.00205546
	484	0.0166876	-0.00213092
	485	0.0169215	-0.00221038
	486	0.0171633	-0.00229413
	487	0.0174132	-0.00238248
	488	0.0176717	-0.00247576
	489	0.0179392	-0.00257433
	490	0.0182161	-0.0026786
	491	0.018503	-0.00278901
	492	0.0188003	-0.00290603
	493	0.0191086	-0.00303019
	494	0.0194285	-0.00316206
	495	0.0197606	-0.0033023
	496	0.0201055	-0.00345159
	497	0.020464	-0.00361072
	498	0.0208368	-0.00378054
	499	0.0212247	-0.00396201
	500	0.0216286	-0.0041562
	501	0.0220494	-0.00436427
	502	0.022488	-0.00458756
	503	0.0229455	-0.00482752
	504	0.0234229	-0.00508581
	505	0.0239215	-0.00536428
	506	0.0244425	-0.00566501
	507	0.0249872	-0.00599035
	508	0.0255569	-0.00634296
	509	0.0261531	-0.00672584
	510	0.0267773	-0.0071424
	511	0.0274309	-0.00759653
	512	0.0281156	-0.00809266
	513	0.028833	-0.00863586
	514	0.0295844	-0.00923194
	515	0.0303715	-0.00988758
	516	0.0311953	-0.0106104
	517	0.032057	-0.0114094
	518	0.0329571	-0.0122947
	519	0.0338955	-0.0132781
	520	0.0348714	-0.0143733
	521	0.0358826	-0.0155961
	522	0.0369251	-0.0169648
	523	0.0379928	-0.0185004
	524	0.0390761	-0.020227
	525	0.040161	-0.0221722
	526	0.0412275	-0.0243667
	527	0.0422474	-0.0268446
	528	0.0431821	-0.0296425
	529	0.0439791	-0.0327978
	530	0.0445685	-0.036346
	531	0.0448587	-0.0403158
	532	0.0447335	-0.0447209
	533	0.0440498	-0.049549
	534	0.0426405	-0.0547466
	535	0.0403248	-0.0602
	536	0.0369292	-0.0657182
	537	0.0323239	-0.0710223
	538	0.0264691	-0.0757539
	539	0.0194634	-0.079512
	540	0.0115707	-0.0819209
	541	0.00320727	-0.0827147
	542	-0.00512314	-0.0818071
	543	-0.0129255	-0.0793154
	544	-0.0198066	-0.0755262
	545	-0.0255299	-0.0708208
	546	-0.0300205	-0.0655925
	547	-0.0333328	-0.0601843
	548	-0.035602	-0.0548584
	549	-0.0369999	-0.0497916
	550	-0.0377018	-0.0450873
	551	-0.0378678	-0.0407931
	552	-0.0376341	-0.0369186
	553	-0.0371112	-0.0334492
	554	-0.0363859	-0.0303574
	555	-0.0355249	-0.0276091
	556	-0.0345782	-0.0251686
	557	-0.0335828	-0.0230013
	558	-0.0325659	-0.0210748
	559	-0.0315468	-0.0193597
	560	-0.0305393	-0.0178299
	561	-0.0295529	-0.0164624
	562	-0.0285939	-0.0152372
	563	-0.0276664	-0.0141366
	564	-0.0267727	-0.0131456
	565	-0.0259139	-0.012251
	566	-0.0250904	-0.0114413
	567	-0.0243018	-0.0107067
	568	-0.0235474	-0.0100387
	569	-0.022826	-0.00942968
	570	-0.0221365	-0.00887324
	571	-0.0214776	-0.00836369
	572	-0.0208478	-0.00789607
	573	-0.0202459	-0.00746605
	574	-0.0196702	-0.00706981
	575	-0.0191197	-0.00670398
	576	-0.0185928	-0.00636561
	577	-0.0180884	-0.00605208
	578	-0.0176053	-0.00576105
	579	-0.0171423	-0.00549047
	580	-0.0166983	-0.00523849
	581	-0.0162723	-0.00500347
	582	-0.0158634	-0.00478396
	583	-0.0154707	-0.00457862
	584	-0.0150932	-0.00438628
	585	-0.0147302	-0.00420589
	586	-0.0143809	-0.00403647
	587	-0.0140447	-0.00387717
	588	-0.0137208	-0.0037272
	589	-0.0134086	-0.00358585
	590	-0.0131076	-0.00345249
	591	-0.0128171	-0.00332652
	592	-0.0125368	-0.0032074
	593	-0.012266	-0.00309466
	594	-0.0120043	-0.00298786
	595	-0.0117514	-0.00288657
	596	-0.0115067	-0.00279043
	597	-0.0112699	-0.0026991
	598	-0.0110406	-0.00261226
	599	-0.0108186	-0.00252962
	600	-0.0106034	-0.00245092
	601	-0.0103948	-0.00237592
	602	-0.0101925	-0.00230437
	603	-0.00999623	-0.00223608
	604	-0.00980571	-0.00217085
	605	-0.0096207	-0.0021085
	606	-0.00944099	-0.00204886
	607	-0.00926635	-0.00199177
	608	-0.00909658	-0.0019371
	609	-0.00893148	-0.00188471
	610	-0.00877087	-0.00183447
	611	-0.00861457	-0.00178626
	612	-0.00846242	-0.00173999
	613	-0.00831426	-0.00169554
	614	-0.00816993	-0.00165282
	615	-0.00802929	-0.00161174
	616	-0.00789221	-0.00157222
	617	-0.00775855	-0.00153417
	618	-0.0076282	-0.00149754
	619	-0.00750103	-0.00146224
	620	-0.00737693	-0.00142822
	621	-0.0072558	-0.00139541
	622	-0.00713752	-0.00136375
	623	-0.00702201	-0.0013332
	624	-0.00690917	-0.00130369
	625	-0.0067989	-0.00127519
	626	-0.00669113	-0.00124764
	627	-0.00658577	-0.00122101
	628	-0.00648274	-0.00119525
	629	-0.00638197	-0.00117033
	630	-0.00628339	-0.00114621
	631	-0.00618692	-0.00112285
	632	-0.00609251	-0.00110023
	633	-0.00600008	-0.00107831
	634	-0.00590957	-0.00105707
	635	-0.00582093	-0.00103647
	636	-0.00573411	-0.00101649
	637	-0.00564904	-0.000997104
	638	-0.00556567	-0.000978291
	639	-0.00548397	-0.000960027
	640	-0.00540386	-0.000942291
	641	-0.00532532	-0.000925062
	642	-0.0052483	-0.000908321
	643	-0.00517275	-0.00089205
	644	-0.00509863	-0.000876231
	645	-0.00502591	-0.000860846
	646	-0.00495454	-0.000845881
	647	-0.00488448	-0.00083132
	648	-0.00481571	-0.000817148
	649	-0.00474819	-0.000803352
	650	-0.00468188	-0.000789918
	651	-0.00461676	-0.000776833
	652	-0.00455278	-0.000764085
	653	-0.00448993	-0.000751663
	654	-0.00442817	-0.000739556
	655	-0.00436748	-0.000727752
	656	-0.00430782	-0.000716242
	657	-0.00424918	-0.000705016
	658	-0.00419152	-0.000694064
	659	-0.00413483	-0.000683378
	660	-0.00407907	-0.000672949
	661	-0.00402423	-0.000662768
	662	-0.00397029	-0.000652828
	663	-0.00391722	-0.000643121
	664	-0.003865	-0.000633639
	665	-0.00381362	-0.000624377
	666	-0.00376304	-0.000615326
	667	-0.00371326	-0.00060648
	668	-0.00366426	-0.000597834
	669	-0.00361601	-0.00058938
	670	-0.00356851	-0.000581114
	671	-0.00352173	-0.00057303
	672	-0.00347565	-0.000565122
	673	-0.00343027	-0.000557385
	674	-0.00338557	-0.000549814
	675	-0.00334153	-0.000542405
	676	-0.00329813	-0.000535152
	677	-0.00325537	-0.000528052
	678	-0.00321323	-0.0005211
	679	-0.0031717	-0.000514292
	680	-0.00313076	-0.000507623
	681	-0.0030904	-0.000501091
	682	-0.00305061	-0.00049469
	683	-0.00301138	-0.000488419
	684	-0.0029727	-0.000482272
	685	-0.00293455	-0.000476248
	686	-0.00289693	-0.000470342
	687	-0.00285981	-0.000464551
	688	-0.00282321	-0.000458873
	689	-0.00278709	-0.000453304
	690	-0.00275146	-0.000447841
	691	-0.00271631	-0.000442483
	692	-0.00268162	-0.000437225
	693	-0.00264738	-0.000432067
	694	-0.00261359	-0.000427004
	695	-0.00258024	-0.000422035
	696	-0.00254732	-0.000417157
	697	-0.00251483	-0.000412369
	698	-0.00248274	-0.000407667
	699	-0.00245107	-0.00040305
	700	-0.00241979	-0.000398516
	701	-0.0023889	-0.000394062
	702	-0.0023584	-0.000389688
	703	-0.00232828	-0.00038539
	704	-0.00229852	-0.000381167
	705	-0.00226913	-0.000377017
	706	-0.0022401	-0.000372939
	707	-0.00221141	-0.000368931
	708	-0.00218308	-0.000364991
	709	-0.00215508	-0.000361117
	710	-0.00212741	-0.000357309
	711	-0.00210007	-0.000353565
	712	-0.00207305	-0.000349883
	713	-0.00204635	-0.000346261
	714	-0.00201995	-0.0003427
	715	-0.00199387	-0.000339196
	716	-0.00196808	-0.000335749
	717	-0.00194259	-0.000332358
	718	-0.00191738	-0.000329021
	719	-0.00189246	-0.000325737
	720	-0.00186783	-0.000322506
	721	-0.00184346	-0.000319325
	722	-0.00181937	-0.000316195
	723	-0.00179555	-0.000313113
	724	-0.00177198	-0.000310079
	725	-0.00174868	-0.000307091
	726	-0.00172563	-0.00030415
	727	-0.00170283	-0.000301253
	728	-0.00168028	-0.0002984
	729	-0.00165796	-0.000295591
	730	-0.00163589	-0.000292823
	731	-0.00161405	-0.000290097
	732	-0.00159244	-0.000287411
	733	-0.00157106	-0.000284764
	734	-0.00154991	-0.000282157
	735	-0.00152897	-0.000279588
	736	-0.00150825	-0.000277055
	737	-0.00148774	-0.00027456
	738	-0.00146745	-0.0002721
	739	-0.00144736	-0.000269676
	740	-0.00142748	-0.000267286
	741	-0.00140779	-0.000264929
	742	-0.00138831	-0.000262606
	743	-0.00136902	-0.000260316
	744	-0.00134992	-0.000258057
	745	-0.00133102	-0.00025583
	746	-0.0013123	-0.000253633
	747	-0.00129376	-0.000251466
	748	-0.00127541	-0.000249329
	749	-0.00125723	-0.000247221
	750	-0.00123924	-0.000245142
	751	-0.00122141	-0.00024309
	752	-0.00120376	-0.000241066
	753	-0.00118627	-0.000239069
	754	-0.00116895	-0.000237099
	755	-0.0011518	-0.000235154
	756	-0.00113481	-0.000233235
	757	-0.00111798	-0.000231341
	758	-0.0011013	-0.000229471
	759	-0.00108479	-0.000227626
	760	-0.00106842	-0.000225805
	761	-0.00105221	-0.000224006
	762	-0.00103614	-0.000222231
	763	-0.00102023	-0.000220479
	764	-0.00100445	-0.000218748
	765	-0.000988825	-0.000217039
	766	-0.000973338	-0.000215352
	767	-0.00095799	-0.000213685
	768	-0.00094278	-0.00021204
	769	-0.000927706	-0.000210414
	770	-0.000912766	-0.000208809
	771	-0.000897959	-0.000207223
	772	-0.000883282	-0.000205657
	773	-0.000868734	-0.000204109
	774	-0.000854313	-0.00020258
	775	-0.000840018	-0.00020107
	776	-0.000825848	-0.000199578
	777	-0.000811799	-0.000198103
	778	-0.000797872	-0.000196646
	779	-0.000784064	-0.000195206
	780	-0.000770375	-0.000193783
	781	-0.000756801	-0.000192377
	782	-0.000743343	-0.000190987
	783	-0.000729999	-0.000189613
	784	-0.000716767	-0.000188255
	785	-0.000703645	-0.000186913
	786	-0.000690633	-0.000185586
	787	-0.00067773	-0.000184274
	788	-0.000664933	-0.000182977
	789	-0.000652242	-0.000181695
	790	-0.000639655	-0.000180428
	791	-0.000627171	-0.000179174
	792	-0.000614789	-0.000177934
	793	-0.000602507	-0.000176709
	794	-0.000590325	-0.000175497
	795	-0.000578242	-0.000174298
	796	-0.000566255	-0.000173112
	797	-0.000554364	-0.00017194
	798	-0.000542569	-0.00017078
	799	-0.000530867	-0.000169632
	800	-0.000519257	-0.000168498

## Sheet: Supplementary Figure 4
Supplementary Figure 4(a)								Supplementary Figure 4(b)
Frequency (Hz)	Location 1	Location 2	Location 3	Location 4	Location 5	Location 6			Location 1	Location 2	Location 3	Location 4	Location 5	Location 6
200	0.258642	0.292693	0.313753	0.306854	0.314223	0.269807		Location 1	1	0.0557044	0.118362	0.118099	0.0775616	0.093191
201	0.261398	0.296073	0.318736	0.310834	0.318679	0.273302		Location 2	0.0557044	1	0.321969	0.388	0.000378367	0.173454
202	0.264602	0.299481	0.323638	0.31491	0.323173	0.27687		Location 3	0.118362	0.321969	1	0.021735	0.107088	0.0712707
203	0.268102	0.302828	0.328224	0.319007	0.327563	0.280457		Location 4	0.118099	0.388	0.021735	1	0.29045	0.0906483
204	0.271747	0.305985	0.332148	0.323017	0.331635	0.283991		Location 5	0.0775616	0.000378367	0.107088	0.29045	1	0.247513
205	0.275392	0.308797	0.334959	0.326791	0.335082	0.287382		Location 6	0.093191	0.173454	0.0712707	0.0906483	0.247513	1
206	0.278912	0.311103	0.336182	0.330169	0.337534	0.290528
207	0.282225	0.312815	0.335511	0.333039	0.338638	0.293354
208	0.285329	0.314001	0.33308	0.335425	0.338234	0.29586
209	0.288326	0.314921	0.329589	0.337527	0.336543	0.298161
210	0.291384	0.315947	0.326112	0.339656	0.334207	0.300465
211	0.294662	0.317401	0.323632	0.342075	0.332091	0.302991
212	0.298247	0.319434	0.32267	0.344838	0.330923	0.305882
213	0.302131	0.322017	0.323209	0.347734	0.331042	0.309163
214	0.306234	0.32499	0.324848	0.350303	0.332384	0.312758
215	0.310436	0.328142	0.327004	0.351911	0.334622	0.316529
216	0.31462	0.331267	0.329098	0.351906	0.337354	0.320338
217	0.318721	0.334243	0.330739	0.349877	0.340271	0.324098
218	0.322774	0.337095	0.331898	0.345972	0.343285	0.327841
219	0.326929	0.34001	0.332957	0.34104	0.346562	0.331723
220	0.331388	0.343253	0.334532	0.336356	0.350408	0.33596
221	0.336321	0.347041	0.337171	0.333081	0.355083	0.34073
222	0.341809	0.351471	0.341146	0.331847	0.360687	0.346109
223	0.347845	0.356526	0.34645	0.332723	0.367137	0.352067
224	0.354363	0.362108	0.352896	0.335404	0.374217	0.35849
225	0.361253	0.368076	0.360205	0.339428	0.38159	0.365194
226	0.368358	0.374244	0.368044	0.344277	0.38878	0.371907
227	0.375457	0.380362	0.375998	0.349411	0.395118	0.378239
228	0.382247	0.386097	0.383529	0.354243	0.399712	0.383661
229	0.388356	0.391022	0.389934	0.358145	0.401505	0.387549
230	0.39341	0.394667	0.394358	0.360511	0.399545	0.389345
231	0.397177	0.396621	0.395885	0.360915	0.393469	0.388842
232	0.399697	0.396678	0.39372	0.359273	0.383949	0.386438
233	0.401326	0.394942	0.387444	0.355904	0.372669	0.383096
234	0.40266	0.391908	0.377343	0.351489	0.361717	0.38
235	0.40443	0.388458	0.364668	0.346965	0.352832	0.378174
236	0.407338	0.385677	0.351489	0.343334	0.346998	0.378262
237	0.411861	0.384471	0.339988	0.341363	0.344439	0.380451
238	0.418094	0.385261	0.331663	0.341367	0.344818	0.38449
239	0.425758	0.387957	0.327001	0.343209	0.347488	0.389759
240	0.434272	0.392117	0.325668	0.346467	0.351687	0.39535
241	0.442857	0.397143	0.326902	0.350608	0.35665	0.400128
242	0.450641	0.40242	0.329839	0.35511	0.361681	0.402828
243	0.456881	0.407464	0.333741	0.359566	0.366246	0.402321
244	0.461319	0.412071	0.338137	0.363789	0.370131	0.398109
245	0.464518	0.416443	0.342894	0.367886	0.373558	0.390818
246	0.467811	0.42111	0.348156	0.372196	0.377108	0.382224
247	0.472755	0.426657	0.354157	0.377096	0.381434	0.374554
248	0.480462	0.433451	0.361042	0.382817	0.386958	0.369549
249	0.491304	0.441541	0.368792	0.389386	0.393775	0.367963
250	0.504973	0.450702	0.377253	0.396667	0.401719	0.369649
251	0.52065	0.460513	0.386166	0.404416	0.410467	0.373897
252	0.537057	0.470369	0.395187	0.412307	0.419595	0.379725
253	0.55237	0.479454	0.403862	0.419922	0.428584	0.386003
254	0.564124	0.486738	0.411638	0.426765	0.436826	0.39151
255	0.569375	0.491128	0.417948	0.432339	0.443721	0.395062
256	0.565433	0.491888	0.422448	0.436362	0.448909	0.395847
257	0.551167	0.489221	0.425329	0.439037	0.452594	0.393901
258	0.528097	0.484558	0.427435	0.441139	0.455653	0.390351
259	0.500122	0.480077	0.429955	0.443725	0.45932	0.387001
260	0.471825	0.477716	0.433889	0.447659	0.464628	0.385494
261	0.446749	0.478511	0.439729	0.453345	0.472094	0.386722
262	0.426831	0.482629	0.447516	0.460796	0.481776	0.390822
263	0.412812	0.489747	0.457063	0.469828	0.493499	0.397493
264	0.404764	0.499358	0.468109	0.480202	0.507023	0.406281
265	0.402243	0.510891	0.480375	0.491676	0.522099	0.416702
266	0.404226	0.523716	0.493565	0.503997	0.538475	0.428274
267	0.40914	0.537139	0.507356	0.516898	0.555884	0.440511
268	0.415039	0.550439	0.521416	0.530105	0.574046	0.452937
269	0.419956	0.563003	0.53547	0.543394	0.592733	0.465161
270	0.422458	0.574577	0.549435	0.556696	0.611885	0.477024
271	0.422288	0.585521	0.563546	0.57019	0.631713	0.488749
272	0.42063	0.596788	0.578325	0.584261	0.652639	0.500892
273	0.419589	0.609489	0.594321	0.599258	0.675001	0.514044
274	0.421131	0.624322	0.611785	0.615198	0.698628	0.528426
275	0.426215	0.641237	0.630455	0.631543	0.722488	0.543621
276	0.434552	0.659415	0.6495	0.647111	0.744438	0.558484
277	0.444829	0.677421	0.667576	0.660097	0.761103	0.571182
278	0.455136	0.6935	0.683055	0.668336	0.768149	0.579435
279	0.463531	0.706152	0.694587	0.670032	0.761396	0.581179
280	0.468704	0.714937	0.701957	0.664903	0.738875	0.575611
281	0.470388	0.72096	0.706612	0.654947	0.702711	0.563951
282	0.469037	0.726373	0.711155	0.643853	0.659005	0.548969
283	0.465037	0.733243	0.718094	0.635298	0.615401	0.533519
284	0.458428	0.742921	0.729048	0.631627	0.578269	0.519482
285	0.449564	0.756388	0.744942	0.6338	0.551352	0.507975
286	0.439917	0.774816	0.766556	0.642032	0.535935	0.50008
287	0.432007	0.799575	0.794707	0.656261	0.531635	0.497026
288	0.428426	0.831791	0.830061	0.676252	0.537186	0.499744
289	0.430863	0.872044	0.872968	0.701594	0.551004	0.50846
290	0.43979	0.920371	0.92345	0.731729	0.571531	0.522719
291	0.454709	0.976354	0.981192	0.765946	0.597335	0.541617
292	0.474484	1.03898	1.04531	0.803224	0.627004	0.56396
293	0.497442	1.10609	1.11376	0.84187	0.658841	0.588177
294	0.521181	1.17345	1.18232	0.878949	0.690399	0.612032
295	0.542203	1.23344	1.24336	0.909677	0.718009	0.632267
296	0.555831	1.27457	1.28518	0.927392	0.736748	0.644631
297	0.557178	1.28338	1.29405	0.925254	0.741709	0.645019
298	0.543616	1.25046	1.26025	0.900228	0.730948	0.632
299	0.517284	1.17729	1.18516	0.85688	0.708205	0.609042
300	0.484831	1.077	1.08213	0.80656	0.682058	0.583601
301	0.454097	0.96739	0.969657	0.761854	0.661567	0.563305
302	0.430826	0.8633	0.863757	0.731394	0.652471	0.552764
303	0.417605	0.773728	0.774821	0.718462	0.656509	0.553147
304	0.414567	0.702839	0.708125	0.722431	0.672844	0.563499
305	0.420588	0.651931	0.665255	0.740914	0.699736	0.582177
306	0.434203	0.620805	0.645385	0.771335	0.735566	0.607682
307	0.45411	0.608381	0.646358	0.811702	0.779241	0.638963
308	0.479363	0.613024	0.665606	0.860807	0.830252	0.675442
309	0.509396	0.632883	0.700828	0.918166	0.888614	0.716944
310	0.543982	0.666244	0.750377	0.983878	0.954773	0.763614
311	0.583161	0.711803	0.813393	1.0585	1.02952	0.815837
312	0.627155	0.768762	0.889744	1.14289	1.11392	0.874151
313	0.676252	0.836744	0.979851	1.23806	1.20913	0.939116
314	0.730615	0.915529	1.08433	1.34477	1.31611	1.01108
315	0.789922	1.00452	1.20336	1.46295	1.43503	1.08971
316	0.852739	1.10178	1.33544	1.59041	1.56409	1.17317
317	0.915519	1.2025	1.47536	1.72085	1.69758	1.2568
318	0.971465	1.29705	1.61144	1.84139	1.82351	1.33161
319	1.01035	1.37023	1.72389	1.93175	1.92273	1.38403
320	1.0214	1.40472	1.78852	1.96931	1.97383	1.39989
321	0.999804	1.39025	1.78814	1.94167	1.96539	1.3731
322	0.951882	1.33195	1.72428	1.85773	1.90696	1.31261
323	0.892629	1.24844	1.61618	1.74437	1.82604	1.23896
324	0.837801	1.16139	1.48832	1.632	1.75375	1.17354
325	0.798011	1.08721	1.35964	1.54317	1.71311	1.13054
326	0.777219	1.03458	1.24063	1.48926	1.71515	1.1149
327	0.773441	1.00495	1.13488	1.47108	1.75902	1.12327
328	0.779808	0.99325	1.04136	1.47965	1.83252	1.14538
329	0.785852	0.988756	0.956117	1.49732	1.91282	1.16553
330	0.78016	0.977992	0.87413	1.50162	1.97053	1.16613
331	0.755102	0.950546	0.791848	1.4739	1.98	1.13453
332	0.711122	0.90498	0.709235	1.40845	1.93171	1.06954
333	0.656283	0.849349	0.629379	1.31379	1.83486	0.981263
334	0.601334	0.795966	0.556264	1.20508	1.70783	0.884057
335	0.554941	0.755508	0.49307	1.0959	1.567	0.789888
336	0.521489	0.733506	0.441601	0.994998	1.42199	0.706056
337	0.500617	0.728715	0.402034	0.906795	1.27664	0.635812
338	0.487807	0.733178	0.372754	0.832947	1.1325	0.579539
339	0.476469	0.73495	0.350881	0.77362	0.992236	0.535827
340	0.461371	0.72337	0.333617	0.728303	0.861189	0.502809
341	0.441479	0.69405	0.319512	0.695993	0.745571	0.479528
342	0.420055	0.649909	0.308642	0.674861	0.648879	0.466363
343	0.402312	0.598079	0.301827	0.662363	0.570328	0.464372
344	0.392804	0.545948	0.299867	0.656347	0.506309	0.474482
345	0.394012	0.498866	0.303107	0.655845	0.452654	0.497005
346	0.406272	0.45985	0.311109	0.660112	0.406017	0.531472
347	0.428557	0.430381	0.322518	0.666785	0.3645	0.576828
348	0.459487	0.411265	0.335568	0.671416	0.327939	0.631982
349	0.498094	0.403079	0.349171	0.669441	0.297633	0.696403
350	0.544009	0.406136	0.363731	0.659035	0.275181	0.770283
351	0.596991	0.420133	0.380744	0.642104	0.261099	0.854013
352	0.656036	0.44371	0.401363	0.622653	0.254488	0.946999
353	0.718337	0.474052	0.424984	0.604152	0.253642	1.04602
354	0.7784	0.506612	0.448629	0.587562	0.256431	1.1436
355	0.828002	0.535349	0.467379	0.570656	0.260209	1.22748
356	0.858148	0.554186	0.476135	0.549076	0.262005	1.28317
357	0.863104	0.559761	0.472489	0.519128	0.259491	1.29985
358	0.843858	0.553679	0.458891	0.480666	0.252072	1.27584
359	0.807741	0.542069	0.44198	0.437558	0.241041	1.2186
360	0.764864	0.532778	0.429462	0.395395	0.228766	1.13979
361	0.724686	0.532519	0.427081	0.358696	0.217754	1.05025
362	0.694192	0.545268	0.437425	0.329753	0.210089	0.957682
363	0.677062	0.571894	0.460381	0.309165	0.207169	0.866463
364	0.673123	0.610595	0.494189	0.296813	0.209622	0.778589
365	0.678175	0.657848	0.536447	0.292414	0.217399	0.695254
366	0.684982	0.709908	0.585083	0.295676	0.230074	0.618557
367	0.685955	0.76486	0.639412	0.306377	0.247221	0.552613
368	0.67653	0.824195	0.700652	0.324374	0.268566	0.502979
369	0.656827	0.892093	0.770981	0.349314	0.293714	0.474199
370	0.630393	0.972149	0.851254	0.380019	0.321602	0.467118
371	0.601459	1.06355	0.938634	0.41383	0.34998	0.477989
372	0.572765	1.1587	1.02514	0.446199	0.375188	0.499462
373	0.54471	1.24351	1.0981	0.471049	0.392604	0.522337
374	0.515895	1.30144	1.14375	0.482533	0.398236	0.537942
375	0.484712	1.32096	1.1537	0.477856	0.39101	0.541176
376	0.450798	1.30108	1.12948	0.458982	0.373887	0.532495
377	0.415186	1.25004	1.08087	0.431508	0.352516	0.516876
378	0.379403	1.17919	1.02039	0.401929	0.332641	0.500569
379	0.344674	1.09784	0.958951	0.375586	0.318146	0.487931
380	0.311722	1.01171	0.904598	0.355869	0.310371	0.47964
381	0.281011	0.923642	0.862697	0.344013	0.308502	0.472864
382	0.253224	0.83485	0.835598	0.339028	0.310609	0.463441
383	0.229891	0.746114	0.821399	0.337983	0.314649	0.44859
384	0.213802	0.659008	0.813541	0.337115	0.319095	0.428043
385	0.208221	0.576663	0.803296	0.333751	0.323432	0.403273
386	0.214476	0.502857	0.784224	0.327904	0.328446	0.376103
387	0.230291	0.439805	0.754758	0.32211	0.33578	0.347932
388	0.250834	0.38704	0.717135	0.319638	0.346919	0.319784
389	0.270612	0.342513	0.674941	0.322741	0.362492	0.292708
390	0.284708	0.304625	0.631638	0.332075	0.382383	0.268064
391	0.289922	0.27344	0.590068	0.347102	0.406286	0.247472
392	0.285712	0.250345	0.552121	0.36662	0.434008	0.232436
393	0.274041	0.236728	0.518476	0.388949	0.465303	0.223919
394	0.258218	0.232891	0.488791	0.412043	0.499717	0.222204
395	0.241693	0.238044	0.462287	0.43407	0.536899	0.227095
396	0.227422	0.251143	0.438316	0.454453	0.577218	0.238254
397	0.217636	0.27177	0.416648	0.474626	0.622091	0.255459
398	0.213758	0.300394	0.397438	0.497665	0.673583	0.278656
399	0.216422	0.33799	0.381053	0.526926	0.733597	0.307854
400	0.225571	0.385447	0.367917	0.564747	0.803303	0.342983
401	0.240584	0.443071	0.358399	0.611968	0.882964	0.383794
402	0.260366	0.510118	0.352633	0.668101	0.97196	0.429756
403	0.283372	0.584232	0.350177	0.731718	1.06882	0.479969
404	0.30767	0.660922	0.349628	0.800882	1.1715	0.533215
405	0.331229	0.733606	0.348604	0.873882	1.27828	0.588364
406	0.352547	0.794753	0.344596	0.950311	1.38943	0.645181
407	0.371375	0.837836	0.336503	1.03202	1.50869	0.705121
408	0.38904	0.858915	0.325692	1.12307	1.64317	0.771375
409	0.407974	0.856887	0.315508	1.22817	1.80107	0.84776
410	0.430446	0.832421	0.309513	1.34978	1.98739	0.936603
411	0.456894	0.786396	0.309726	1.48472	2.19892	1.03618
412	0.484615	0.7193	0.315669	1.62123	2.41959	1.13852
413	0.507677	0.632791	0.324327	1.73853	2.61936	1.22893
414	0.518866	0.532765	0.331145	1.81232	2.76141	1.28971
415	0.513294	0.430453	0.332063	1.82587	2.81858	1.30815
416	0.491099	0.338534	0.325415	1.77918	2.78765	1.28327
417	0.456768	0.265095	0.31217	1.68723	2.6883	1.22502
418	0.41619	0.21126	0.294652	1.57034	2.54947	1.14759
419	0.374213	0.173495	0.27517	1.44564	2.39659	1.06324
420	0.33387	0.147084	0.255398	1.32404	2.24644	0.979951
421	0.296696	0.128202	0.236375	1.21099	2.10784	0.901827
422	0.263339	0.114448	0.218767	1.10844	1.98428	0.830437
423	0.234068	0.104674	0.20314	1.01647	1.87628	0.765963
424	0.20911	0.098666	0.1902	0.934375	1.78294	0.70796
425	0.18885	0.0968242	0.180979	0.861287	1.70273	0.655777
426	0.173923	0.0997773	0.176927	0.796474	1.63393	0.608782
427	0.165145	0.107978	0.17982	0.739564	1.5747	0.566487
428	0.163254	0.121473	0.19139	0.690696	1.52299	0.528629
429	0.168507	0.139915	0.212826	0.650636	1.47635	0.495242
430	0.18039	0.16264	0.244437	0.620779	1.43163	0.466743
431	0.197601	0.18856	0.28547	0.602824	1.38467	0.443986
432	0.218164	0.215866	0.333784	0.597818	1.33022	0.428246
433	0.239553	0.241707	0.385272	0.604606	1.2628	0.421017
434	0.259057	0.262298	0.433627	0.618619	1.17899	0.423672
435	0.274637	0.273903	0.471418	0.632681	1.08062	0.437254
436	0.28592	0.274448	0.492602	0.640159	0.975995	0.462598
437	0.294214	0.264495	0.494656	0.638026	0.876582	0.50021
438	0.301054	0.246713	0.478528	0.627126	0.791059	0.549109
439	0.306469	0.224619	0.447149	0.609953	0.721868	0.605073
440	0.308605	0.201778	0.404567	0.588324	0.666425	0.660078
441	0.305184	0.181568	0.35608	0.5626	0.620905	0.704499
442	0.295641	0.166851	0.307882	0.532464	0.58314	0.731498
443	0.281996	0.159359	0.265307	0.498016	0.552804	0.740113
444	0.267883	0.159383	0.231009	0.459994	0.529906	0.734517
445	0.256931	0.16614	0.20472	0.419267	0.513716	0.720978
446	0.251687	0.178408	0.184454	0.376436	0.502764	0.705478
447	0.253219	0.19495	0.167919	0.33201	0.495257	0.692909
448	0.26116	0.214665	0.153449	0.287401	0.489368	0.68714
449	0.274009	0.236619	0.140413	0.247384	0.4833	0.691137
450	0.289483	0.260087	0.129227	0.224894	0.475286	0.706619
451	0.304856	0.284605	0.120928	0.242357	0.463787	0.733109
452	0.317545	0.310141	0.116391	0.313769	0.448157	0.766783
453	0.32638	0.33749	0.115737	0.432681	0.429636	0.800572
454	0.333089	0.368569	0.118486	0.587403	0.41163	0.826865
455	0.342255	0.405874	0.124248	0.770279	0.398191	0.841229
456	0.358972	0.451306	0.133184	0.979171	0.391702	0.843521
457	0.386115	0.505335	0.145843	1.21659	0.39198	0.835713
458	0.423293	0.566648	0.162645	1.48642	0.396988	0.818955
459	0.467075	0.631513	0.183252	1.78824	0.403677	0.791718
460	0.511123	0.692604	0.205856	2.10894	0.40824	0.749401
461	0.54655	0.738672	0.226646	2.41467	0.406414	0.686137
462	0.564872	0.758328	0.240475	2.65409	0.395102	0.599741
463	0.56431	0.748787	0.243532	2.784	0.375017	0.497147
464	0.553672	0.721663	0.23605	2.7994	0.351119	0.393243
465	0.547867	0.697619	0.221835	2.7322	0.329288	0.302675
466	0.559683	0.695697	0.205625	2.62395	0.312985	0.233805
467	0.595637	0.727113	0.191403	2.5056	0.302831	0.188719
468	0.657039	0.795392	0.182295	2.39395	0.297873	0.165125
469	0.742974	0.899893	0.180906	2.29546	0.296681	0.157829
470	0.852306	1.03909	0.189271	2.21021	0.297789	0.161006
471	0.983841	1.21151	0.208413	2.13393	0.299655	0.170453
472	1.13481	1.41411	0.237954	2.05838	0.300354	0.184016
473	1.29789	1.63835	0.275823	1.97102	0.297224	0.200653
474	1.45757	1.86508	0.317757	1.85592	0.286785	0.219148
475	1.58926	2.06256	0.357036	1.6989	0.265585	0.237099
476	1.66663	2.19507	0.385971	1.49738	0.232295	0.25101
477	1.67643	2.24225	0.399498	1.26695	0.189668	0.257902
478	1.6267	2.21124	0.39779	1.03453	0.143958	0.25707
479	1.5391	2.12817	0.385025	0.823441	0.101959	0.250126
480	1.43536	2.0208	0.366185	0.645591	0.0685179	0.239644
481	1.33019	1.90875	0.345029	0.503322	0.0460594	0.22785
482	1.23124	1.80283	0.323761	0.394065	0.0350497	0.216076
483	1.14147	1.70779	0.303449	0.313551	0.0330064	0.204886
484	1.06137	1.62501	0.284505	0.257291	0.0351892	0.194425
485	0.990283	1.5543	0.267009	0.221018	0.0385192	0.184724
486	0.927161	1.49478	0.2509	0.200789	0.0421216	0.175901
487	0.870863	1.44537	0.236076	0.193279	0.0461505	0.168294
488	0.82031	1.40495	0.222454	0.196306	0.0511511	0.162605
489	0.774519	1.37233	0.210002	0.209202	0.0578113	0.160047
490	0.732608	1.3462	0.198786	0.232719	0.0668338	0.162432
491	0.693775	1.32483	0.189011	0.268571	0.0788538	0.172031
492	0.657278	1.30566	0.181085	0.318849	0.0943763	0.191064
493	0.622411	1.28474	0.175666	0.385391	0.113685	0.220933
494	0.588457	1.25605	0.173638	0.468913	0.13664	0.261462
495	0.554589	1.21136	0.175871	0.567633	0.162316	0.31008
496	0.519621	1.14181	0.18269	0.67566	0.188627	0.360958
497	0.48169	1.04245	0.193281	0.782641	0.212419	0.405153
498	0.438473	0.917889	0.205589	0.87656	0.230475	0.433393
499	0.388847	0.783276	0.216911	0.948529	0.240961	0.440909
500	0.335667	0.65757	0.224716	0.995287	0.243946	0.430357
501	0.287199	0.554773	0.227399	1.01827	0.240754	0.409874
502	0.254953	0.479945	0.224761	1.02196	0.233156	0.387973
503	0.248088	0.430736	0.217788	1.01237	0.222855	0.369567
504	0.268323	0.401047	0.207846	0.995319	0.211174	0.355516
505	0.31161	0.383924	0.195993	0.975188	0.198927	0.344323
506	0.373385	0.372823	0.18272	0.954663	0.186467	0.333642
507	0.449654	0.361733	0.168031	0.935094	0.173829	0.320905
508	0.534506	0.345131	0.151726	0.917027	0.160919	0.303662
509	0.617963	0.318757	0.133892	0.900736	0.147772	0.28039
510	0.687442	0.281455	0.115404	0.886624	0.134747	0.251818
511	0.733495	0.236377	0.0978893	0.875271	0.122439	0.221423
512	0.754708	0.189425	0.0829417	0.867112	0.111296	0.193784
513	0.756569	0.146043	0.0713949	0.86221	0.101371	0.172032
514	0.746666	0.109475	0.0633957	0.860353	0.0924475	0.156806
515	0.731249	0.0813135	0.05894	0.861275	0.0842895	0.146988
516	0.714354	0.0631414	0.0582026	0.864777	0.0767959	0.140938
517	0.698226	0.0573437	0.0614483	0.87075	0.0700634	0.137283
518	0.68397	0.0643303	0.0687846	0.879154	0.0644254	0.13517
519	0.672033	0.0809666	0.0801177	0.889971	0.0604805	0.134246
520	0.662477	0.104544	0.0953172	0.903152	0.0590486	0.13459
521	0.655098	0.134342	0.11437	0.918525	0.0609415	0.136663
522	0.649421	0.170825	0.137418	0.935654	0.0665884	0.141279
523	0.644598	0.214951	0.164713	0.953598	0.0758159	0.14953
524	0.63921	0.267745	0.196474	0.970556	0.0879086	0.162566
525	0.631025	0.329857	0.232657	0.983426	0.101675	0.181129
526	0.616897	0.400941	0.272614	0.987526	0.115326	0.20487
527	0.593222	0.478991	0.314777	0.977123	0.126344	0.231603
528	0.557391	0.560258	0.356734	0.947505	0.131819	0.257015
529	0.509808	0.640372	0.395957	0.898081	0.1297	0.275568
530	0.45456	0.71584	0.430574	0.833615	0.120796	0.282645
531	0.39744	0.783818	0.459061	0.761556	0.110593	0.27667
532	0.343183	0.840582	0.47944	0.688444	0.108715	0.259836
533	0.294558	0.882114	0.489879	0.619322	0.121961	0.23721
534	0.253029	0.906823	0.490239	0.558768	0.147822	0.214531
535	0.219333	0.916311	0.482203	0.51067	0.180444	0.195797
536	0.193614	0.913337	0.467894	0.477353	0.21652	0.182274
537	0.175479	0.900346	0.449056	0.459473	0.255257	0.173235
538	0.16397	0.879913	0.427343	0.456194	0.297146	0.167276
539	0.157612	0.855214	0.404563	0.465386	0.343326	0.163208
540	0.154767	0.82941	0.382345	0.484335	0.395338	0.160326
541	0.154044	0.804823	0.361771	0.51065	0.455032	0.15836
542	0.154467	0.782714	0.343323	0.542737	0.524559	0.157354
543	0.155423	0.763484	0.327029	0.579745	0.606415	0.157618
544	0.156525	0.746932	0.312611	0.621248	0.703422	0.159721
545	0.157477	0.732363	0.299519	0.666754	0.818491	0.164511
546	0.157946	0.718514	0.286857	0.714982	0.953802	0.173051
547	0.157426	0.703331	0.27321	0.762685	1.10882	0.18634
548	0.15513	0.683821	0.256493	0.803034	1.27646	0.204623
549	0.150062	0.656627	0.234192	0.824598	1.43822	0.226317
550	0.141548	0.620291	0.204601	0.813951	1.56383	0.247348
551	0.130145	0.578357	0.16879	0.764081	1.624	0.262482
552	0.117817	0.538931	0.131058	0.682025	1.61093	0.268552
553	0.106678	0.509059	0.0965065	0.584976	1.54282	0.266137
554	0.0976904	0.490519	0.0685355	0.489111	1.44731	0.257923
555	0.0906552	0.481106	0.0488509	0.403641	1.34595	0.246404
556	0.0849043	0.477697	0.0387311	0.331719	1.2505	0.232979
557	0.0798284	0.477857	0.038219	0.273284	1.16564	0.218121
558	0.0751017	0.480065	0.0442106	0.227114	1.0922	0.201889
559	0.0707588	0.483467	0.0532813	0.191847	1.02918	0.184537
560	0.0671886	0.487599	0.0637986	0.166412	0.974827	0.167073
561	0.0649778	0.492216	0.0752504	0.150112	0.927308	0.151362
562	0.0646241	0.497205	0.0875642	0.142324	0.885216	0.139351
563	0.0663706	0.502552	0.10084	0.142006	0.847718	0.131869
564	0.0703164	0.508297	0.11526	0.147575	0.814375	0.128261
565	0.076599	0.514497	0.13105	0.157325	0.784866	0.127105
566	0.0854338	0.521198	0.148467	0.16987	0.75884	0.127059
567	0.0970198	0.5284	0.167802	0.18428	0.735887	0.127179
568	0.111388	0.536033	0.189369	0.199996	0.715544	0.126855
569	0.12821	0.543914	0.213493	0.216673	0.697299	0.125655
570	0.146568	0.551691	0.240436	0.234019	0.680572	0.123241
571	0.164759	0.558772	0.270226	0.251615	0.664686	0.119386
572	0.180386	0.564226	0.302335	0.268692	0.648828	0.114104
573	0.190971	0.566646	0.335224	0.28386	0.632005	0.10776
574	0.194933	0.564053	0.36592	0.294879	0.613071	0.100974
575	0.192244	0.554248	0.390057	0.29877	0.591058	0.0943197
576	0.184288	0.536071	0.402979	0.292727	0.565975	0.0881106
577	0.173166	0.511148	0.402076	0.275765	0.539551	0.0824865
578	0.16089	0.484208	0.388862	0.249838	0.514783	0.0775785
579	0.148819	0.460873	0.368637	0.219048	0.494266	0.073491
580	0.137567	0.444852	0.34798	0.187626	0.478956	0.0702019
581	0.127254	0.437034	0.332439	0.158521	0.468346	0.0675671
582	0.117792	0.436412	0.32561	0.133211	0.461326	0.0654131
583	0.109058	0.44137	0.329215	0.112143	0.456818	0.0636137
584	0.100955	0.450443	0.343583	0.0952059	0.45401	0.0621211
585	0.0934358	0.462569	0.368247	0.0820264	0.452357	0.0609702
586	0.0864973	0.477058	0.402503	0.0721112	0.451511	0.0602755
587	0.0801849	0.49349	0.445771	0.0649113	0.451236	0.0602255
588	0.0745942	0.511614	0.497743	0.0598913	0.451339	0.0610701
589	0.0698732	0.53128	0.558439	0.0566429	0.451592	0.0630851
590	0.0662142	0.552428	0.628267	0.0550179	0.451659	0.0665027
591	0.0638209	0.575101	0.70817	0.0551831	0.451033	0.0714009
592	0.0628441	0.599443	0.799747	0.057505	0.449062	0.0775693
593	0.0633205	0.625639	0.905213	0.0623421	0.445107	0.0843979
594	0.0651822	0.653912	1.02729	0.0699818	0.438836	0.0908821
595	0.0683686	0.684597	1.16925	0.0807791	0.430476	0.095842
596	0.0729911	0.717994	1.3348	0.095298	0.4207	0.0983198
597	0.0794772	0.753593	1.52667	0.114247	0.410004	0.0978983
598	0.0886647	0.788696	1.74311	0.138111	0.397939	0.0946974
599	0.101784	0.817074	1.97251	0.166468	0.38288	0.0891441
600	0.120087	0.828933	2.18899	0.197208	0.362759	0.0818366
601	0.143997	0.814089	2.35559	0.226346	0.3368	0.0736611
602	0.172488	0.768322	2.44074	0.249407	0.307225	0.0659189
603	0.203673	0.697521	2.43802	0.263855	0.278832	0.0600481
604	0.236134	0.614252	2.36762	0.270217	0.256152	0.0570349
605	0.269543	0.530572	2.25959	0.270988	0.241163	0.0571384
606	0.304373	0.45417	2.13836	0.26902	0.233558	0.0601296
607	0.34136	0.388816	2.01788	0.266781	0.232378	0.0656538
608	0.381125	0.33641	1.90334	0.266392	0.23727	0.0734099
609	0.423908	0.298758	1.79401	0.269845	0.248852	0.0831533
610	0.469309	0.278307	1.68551	0.278955	0.268268	0.0946183
611	0.516031	0.27718	1.57175	0.294691	0.296038	0.10742
612	0.561834	0.294993	1.44771	0.315972	0.330586	0.120989
613	0.603952	0.328044	1.31328	0.338855	0.367507	0.134594
614	0.639746	0.371146	1.17606	0.357316	0.400646	0.147437
615	0.666654	0.41966	1.04943	0.365598	0.424719	0.158636
616	0.681355	0.469558	0.946114	0.360504	0.437618	0.167101
617	0.67993	0.516452	0.872129	0.342418	0.441164	0.171673
618	0.660187	0.55585	0.825321	0.315	0.440543	0.171772
619	0.62398	0.584884	0.798419	0.28364	0.442784	0.16803
620	0.576814	0.603429	0.783466	0.253129	0.454597	0.162185
621	0.525307	0.613448	0.774552	0.225972	0.480289	0.15634
622	0.475112	0.617642	0.768302	0.202354	0.520226	0.152274
623	0.43038	0.618707	0.763436	0.181418	0.570127	0.15118
624	0.394103	0.619247	0.760195	0.162814	0.622209	0.153823
625	0.368438	0.621647	0.759574	0.147501	0.668727	0.160825
626	0.354768	0.627626	0.762396	0.137366	0.705654	0.172773
627	0.35371	0.637964	0.768833	0.134318	0.733396	0.190124
628	0.365212	0.652745	0.778548	0.139779	0.754828	0.213167
629	0.388717	0.671758	0.791039	0.154772	0.773119	0.242127
630	0.423368	0.694715	0.805771	0.180237	0.790636	0.27728
631	0.468134	0.721232	0.822089	0.217296	0.808654	0.318938
632	0.521723	0.750614	0.83897	0.267349	0.827319	0.367274
633	0.582192	0.78149	0.854643	0.331911	0.845523	0.421921
634	0.64622	0.811322	0.866149	0.412104	0.860612	0.481269
635	0.708225	0.835953	0.869034	0.507682	0.868147	0.541503
636	0.760002	0.849697	0.85769	0.615738	0.862241	0.595836
637	0.792111	0.846699	0.826994	0.72992	0.837219	0.635045
638	0.797817	0.823584	0.774976	0.841402	0.790439	0.650433
639	0.777718	0.781582	0.704528	0.941639	0.72425	0.638297
640	0.741109	0.726008	0.622305	1.02468	0.644998	0.602511
641	0.702586	0.663804	0.536123	1.08755	0.56021	0.552877
642	0.676657	0.601321	0.453295	1.1301	0.476638	0.50046
643	0.673801	0.542641	0.3801	1.15504	0.399624	0.453165
644	0.699382	0.488303	0.321372	1.16729	0.332943	0.414131
645	0.754664	0.435851	0.27985	1.17272	0.278834	0.383001
646	0.838556	0.382441	0.255349	1.17683	0.238154	0.358025
647	0.949452	0.327011	0.244797	1.1838	0.210517	0.337436
648	1.08669	0.269994	0.243901	1.19595	0.194489	0.319918
649	1.25108	0.211777	0.249002	1.21396	0.187914	0.304591
650	1.44438	0.151702	0.257731	1.23718	0.188331	0.290856
651	1.66804	0.0879893	0.268804	1.26377	0.19333	0.278254
652	1.92106	0.0190181	0.281639	1.29033	0.200703	0.266353
653	2.1967	0.0618075	0.296056	1.31132	0.208379	0.254678
654	2.4787	0.150219	0.312012	1.31895	0.214317	0.242737
655	2.74015	0.246074	0.329284	1.30482	0.216667	0.230196
656	2.95033	0.34195	0.347142	1.26398	0.214342	0.217216
657	3.08981	0.427025	0.364258	1.19903	0.207601	0.204636
658	3.16077	0.491007	0.379017	1.11907	0.197794	0.193558
659	3.17942	0.528207	0.390011	1.03351	0.186311	0.184505
660	3.15943	0.539466	0.396336	0.948027	0.173984	0.176985
661	3.10621	0.531874	0.397384	0.86681	0.161433	0.169923
662	3.02384	0.516057	0.392044	0.795933	0.149378	0.162464
663	2.92068	0.501845	0.37819	0.742776	0.138374	0.154365
664	2.8074	0.495356	0.353987	0.71297	0.128707	0.145819
665	2.69292	0.499202	0.320635	0.708447	0.12091	0.137166
666	2.58301	0.514106	0.283233	0.727835	0.116136	0.128775
667	2.48093	0.539924	0.248096	0.768293	0.115761	0.121076
668	2.38825	0.576111	0.219536	0.827246	0.120927	0.114601
669	2.30532	0.622143	0.198907	0.90323	0.132589	0.110004
670	2.23164	0.677804	0.185452	0.995975	0.151713	0.108047
671	2.16622	0.74319	0.177554	1.10609	0.179106	0.109487
672	2.10778	0.818454	0.173763	1.23444	0.214744	0.114848
673	2.05523	0.903336	0.173567	1.3811	0.256745	0.124182
674	2.00794	0.996362	0.177998	1.54338	0.300491	0.136986
675	1.96584	1.09341	0.189695	1.71207	0.338785	0.152232
676	1.929	1.18562	0.211311	1.86595	0.363597	0.168273
677	1.89838	1.25901	0.242147	1.96903	0.368964	0.182691
678	1.87932	1.30032	0.276101	1.98172	0.354249	0.19291
679	1.884	1.30713	0.304379	1.88734	0.325661	0.197742
680	1.92354	1.28827	0.321055	1.70766	0.292916	0.197815
681	1.99442	1.2516	0.325915	1.48794	0.263471	0.194024
682	2.07758	1.19851	0.323092	1.27126	0.240502	0.186721
683	2.15308	1.13046	0.317878	1.0836	0.2245	0.176696
684	2.21215	1.05323	0.314042	0.932406	0.214746	0.1658
685	2.25655	0.974291	0.313064	0.813569	0.2099	0.156404
686	2.2923	0.899336	0.314924	0.719397	0.208477	0.15068
687	2.32529	0.83135	0.319074	0.643006	0.209243	0.150217
688	2.35995	0.771288	0.324977	0.579417	0.211373	0.155866
689	2.39937	0.718967	0.332265	0.525301	0.214446	0.167776
690	2.44572	0.673714	0.340737	0.478459	0.218391	0.185656
691	2.50069	0.634761	0.350326	0.437425	0.223471	0.209121
692	2.56576	0.601472	0.361066	0.401216	0.23031	0.237946
693	2.64239	0.573415	0.373067	0.369177	0.239988	0.272193
694	2.73217	0.550305	0.386497	0.340893	0.254159	0.312231
695	2.83693	0.53186	0.401556	0.316148	0.275196	0.358716
696	2.9587	0.51774	0.418463	0.294916	0.306299	0.412565
697	3.09965	0.507562	0.437428	0.277383	0.351547	0.474944
698	3.26175	0.500925	0.458613	0.263963	0.415913	0.547219
699	3.44601	0.497349	0.482028	0.255277	0.505266	0.630821
700	3.65113	0.496131	0.507334	0.252054	0.626258	0.726879
701	3.87096	0.496101	0.533511	0.254861	0.785711	0.835459
702	4.09092	0.495319	0.5584	0.263658	0.988707	0.954227
703	4.28494	0.490954	0.578358	0.277259	1.23463	1.07677
704	4.418	0.479807	0.588727	0.293117	1.51187	1.192
705	4.46064	0.459944	0.585863	0.308038	1.79564	1.28733
706	4.41078	0.432563	0.569955	0.319897	2.05448	1.35611
707	4.29995	0.401861	0.545548	0.328914	2.26235	1.40281
708	4.16949	0.372229	0.518155	0.336795	2.40327	1.43881
709	4.03769	0.345346	0.490042	0.344327	2.46507	1.47133
710	3.88833	0.319734	0.45911	0.349715	2.43466	1.49577
711	3.69044	0.292826	0.421695	0.349411	2.30638	1.49862
712	3.432	0.263687	0.376691	0.341018	2.09608	1.4695
713	3.13475	0.233837	0.326914	0.325378	1.84084	1.41035
714	2.83761	0.20577	0.276755	0.305763	1.58082	1.33297
715	2.57281	0.18126	0.229412	0.285732	1.34327	1.25075
716	2.35543	0.160882	0.186024	0.267876	1.13996	1.17383
717	2.18535	0.14439	0.146195	0.25367	0.972278	1.10891
718	2.05427	0.131267	0.108875	0.243694	0.836866	1.0604
719	1.95228	0.121023	0.073272	0.237718	0.728932	1.0306
720	1.86924	0.113102	0.0402832	0.234512	0.643479	1.01817
721	1.792	0.106662	0.0206739	0.231775	0.575405	1.01655
722	1.70561	0.100688	0.0363858	0.226873	0.520085	1.01534
723	1.60124	0.0944874	0.0587937	0.218285	0.474815	1.00553
724	1.48127	0.0879935	0.0768449	0.20637	0.439493	0.984068
725	1.35545	0.0815579	0.0899774	0.192741	0.415537	0.953343
726	1.23412	0.0755836	0.0994324	0.179212	0.404281	0.917695
727	1.12477	0.0703429	0.106845	0.167267	0.406106	0.880893
728	1.03227	0.0659817	0.113861	0.158062	0.420417	0.845478
729	0.960117	0.062588	0.122146	0.152588	0.446011	0.813078
730	0.911402	0.0602487	0.133493	0.151728	0.481398	0.784911
731	0.88887	0.0590678	0.149837	0.156135	0.524818	0.762182
732	0.893852	0.0591199	0.173023	0.165936	0.573825	0.746248
733	0.924305	0.0603198	0.204287	0.18038	0.624521	0.738401
734	0.972808	0.0622423	0.243447	0.19751	0.670775	0.739089
735	1.02612	0.0640728	0.288089	0.214108	0.704443	0.746778
736	1.06842	0.0649217	0.3335	0.226323	0.717908	0.757684
737	1.08853	0.0643952	0.374206	0.231173	0.708564	0.767766
738	1.08633	0.0628166	0.4064	0.227885	0.681469	0.776059
739	1.07238	0.0608304	0.429029	0.217766	0.647058	0.786245
740	1.06167	0.0589255	0.442654	0.202866	0.616065	0.805312
741	1.06686	0.0573111	0.447559	0.184823	0.595564	0.840606
742	1.09338	0.0560169	0.442604	0.164564	0.587003	0.896096
743	1.13626	0.0549909	0.425462	0.142724	0.585812	0.968408
744	1.1809	0.0541369	0.394417	0.120445	0.583239	1.04533
745	1.21011	0.0533364	0.350905	0.100002	0.57091	1.11038
746	1.21404	0.0524923	0.300307	0.0846026	0.545503	1.15181
747	1.19415	0.051564	0.249641	0.0771416	0.509498	1.16787
748	1.15889	0.0505619	0.204455	0.0785621	0.468052	1.16427
749	1.11746	0.0495191	0.167621	0.087605	0.425822	1.14881
750	1.07673	0.0484739	0.139857	0.102459	0.385806	1.12798
751	1.04105	0.0474703	0.120637	0.121933	0.349566	1.10628
752	1.01301	0.046567	0.108805	0.145303	0.317808	1.08679
753	0.994117	0.0458477	0.102961	0.171661	0.290815	1.07163
754	0.984813	0.0454238	0.1018	0.199254	0.268666	1.06216
755	0.983623	0.0454316	0.104376	0.225206	0.25137	1.05848
756	0.985954	0.0460478	0.110279	0.246251	0.239151	1.05904
757	0.983844	0.0475487	0.119775	0.26042	0.232971	1.06181
758	0.967856	0.0503286	0.133816	0.267641	0.234628	1.06731
759	0.930754	0.0547148	0.15344	0.267735	0.245403	1.08085
760	0.871088	0.0606459	0.178757	0.258596	0.26366	1.11079
761	0.793024	0.0674954	0.208293	0.238021	0.283872	1.16163
762	0.702737	0.0741709	0.23903	0.206955	0.298737	1.22723
763	0.607065	0.0795405	0.267403	0.170111	0.302959	1.29287
764	0.514036	0.0830278	0.291181	0.133663	0.295708	1.34534
765	0.431059	0.0848287	0.310563	0.102371	0.279862	1.37975
766	0.36246	0.0855977	0.327547	0.078424	0.259389	1.39798
767	0.309205	0.0860284	0.344677	0.0620139	0.237487	1.40395
768	0.270149	0.0865938	0.364056	0.0522048	0.216223	1.40084
769	0.243302	0.0873934	0.386529	0.0473375	0.196959	1.39107
770	0.226659	0.0880764	0.410956	0.0453289	0.180891	1.3778
771	0.218626	0.0879932	0.434378	0.0442767	0.169331	1.36609
772	0.218036	0.0866379	0.453774	0.0430345	0.163584	1.36146
773	0.223862	0.0840119	0.468012	0.0413336	0.164651	1.36673
774	0.235028	0.0805608	0.477949	0.0394776	0.173132	1.38076
775	0.250442	0.0768962	0.485107	0.0379573	0.189267	1.39991
776	0.268983	0.0736505	0.49051	0.0372091	0.212845	1.41956
777	0.289296	0.0715074	0.494261	0.0374678	0.242806	1.43433
778	0.309545	0.0712741	0.495659	0.0386186	0.276507	1.43809
779	0.327593	0.0738698	0.493878	0.0401023	0.309003	1.42563
780	0.342236	0.0802286	0.489276	0.0410618	0.333586	1.39717
781	0.355067	0.0912776	0.484371	0.0408134	0.344715	1.36252
782	0.370552	0.10805	0.482757	0.0393096	0.341316	1.33775
783	0.393104	0.13173	0.486609	0.0371204	0.326651	1.33573
784	0.423994	0.163549	0.495646	0.0350419	0.305193	1.36207
785	0.460391	0.204591	0.507928	0.0337788	0.280161	1.41848
786	0.495597	0.255395	0.52094	0.0338266	0.253132	1.50614
787	0.520079	0.315289	0.532512	0.0354396	0.224953	1.62362
788	0.52495	0.381743	0.541982	0.0386311	0.196931	1.76217
789	0.507448	0.450061	0.550943	0.0432424	0.171139	1.90697
790	0.47305	0.513604	0.562333	0.0490803	0.1494	2.04633
791	0.43147	0.565523	0.578692	0.0560432	0.132235	2.17832
792	0.391494	0.602192	0.601389	0.0641587	0.119011	2.30852
793	0.359039	0.625077	0.63088	0.0735584	0.108731	2.44468
794	0.337684	0.638948	0.667244	0.0844524	0.100577	2.59375
795	0.329627	0.64898	0.710654	0.0971281	0.0940739	2.7617
796	0.336186	0.659218	0.761648	0.111963	0.0890782	2.95421
797	0.358047	0.672437	0.821249	0.129442	0.0857185	3.17749
798	0.395619	0.690528	0.891017	0.150157	0.084355	3.43885
799	0.449568	0.714891	0.973082	0.174779	0.085534	3.74708
800	0.521299	0.746665	1.07016	0.203933	0.0899172	4.11257

## Sheet: Supplementary Figure 5
	Supplementary Figure 5(a)					Supplementary Figure 5(b)
	c0	mAve	cn	mAve			k0	mAve
	0.001	0.1451	0.001	0.5245			0.1	0.4806
	0.002	0.1451	0.002	0.4982			0.2	0.9257
	0.005	0.1451	0.003	0.4787			0.3	0.7691
	0.01	0.145	0.005	0.4516			0.5	0.4179
	0.02	0.1449	0.007	0.4319			0.7	0.3991
	0.05	0.1446	0.01	0.4088			0.8	0.3621
	0.1	0.144	0.02	0.3553			1	0.279
	0.2	0.1431	0.03	0.3147			1.2	0.2689
	0.5	0.141	0.05	0.2533			1.3	0.2491
	1	0.1488	0.07	0.2099			1.5	0.1984
	2	0.1711	0.08	0.1937			1.7	0.16
	3	0.1902	0.1	0.1757			1.8	0.1429
	5	0.2272	0.12	0.1626			1.9	0.145
	7	0.2615	0.15	0.1493			2	0.1456
	10	0.3223	0.2	0.1459			2.1	0.1489
			0.25	0.145			2.2	0.1558
			0.3	0.1473			2.5	0.1826
			0.4	0.1618			3	0.2577
			0.5	0.1879			3.5	0.339
			0.7	0.2425			4	0.4021
			1	0.3088			5	0.4223
			2	0.5094			6	0.4427
			3	0.6927			7	0.465
			5	0.8786			8	0.4824
			7	0.9426			9	0.5004
			10	0.9753			10	0.5168

[truncated: 10 more sheets: Supplementary Figure 6, Supplementary Figure 7, Supplementary Figure 8, Supplementary Figure 9, Supplementary Figure 10, Supplementary Figure 11, Supplementary Figure 12, Supplementary Figure 13, Supplementary Figure 14, Supplementary Figure 15]
